# Supplementary material for: Frequent and Simultaneous Epigenetic Inactivation of TP53 Pathway Genes in Acute Lymphoblastic Leukemia
Source: PLoS One. 2011 Feb 28;6(2):e17012. doi: 10.1371/journal.pone.0017012 (PMC3046174; doi:10.1371/journal.pone.0017012)
Supplement: Table S5 — Beta value and genes differentially methylated in more than 10% of ALL samples. Different subtypes of leukemia or controls are color-coded. PB: Peripheral Blood mononuclear cells from healthy donors; CD3: CD3+ cells from PB and CD19: CD19+ cells from PB. PcG: targets of polycomb repressive complex 2 (PRC2). Light Red: genes hypermethylated in more than 10% of ALL samples. Light Green: genes hypomethylated in more than 10% of ALL samples. (XLS) [file pone.0017012.s010.xls]

## Sheet: Hoja1
Table S5: Beta value and genes differentially methylated in more than 10% of ALL samples. Different subtypes of leukemia or controls are color-coded. PB: Peripheral Blood mononuclear cells from healthy donors; CD3: CD3+ cells from PB and CD19: CD19+ cells from PB. PcG: targets of polycomb repressive complex 2 (PRC2). Light Red: genes hypermethylated in more than 10% of ALL samples. Light Green: g…
HYPERMETHYLATED CpGs IN ALL SAMPLES
TargetID	PB-1	PB-2	PB-3	PB-4	PB-5	PB-6	PB-7	CD3-1	CD3-2	CD3-3	CD3-4	CD3-5	CD19-1	CD19-2	CD19-3	CD19-4	CD19-5	T-ALL-1	T-ALL-2	T-ALL-3	T-ALL-4	T-ALL-5	T-ALL-6	T-ALL-7	T-ALL-8	T-ALL-9	T-ALL-10	B-ALL E2A-PBX1 1	B-ALL E2A-PBX1 2	B-ALL MLL 1	B-ALL MLL 2	B-ALL MLL 3	B-ALL MYC 1	B-ALL PreB 1	B-ALL common 1	B-ALL common 2	B-ALL common 3	B-ALL common 4	B-ALL TEL-AML1 1	B-ALL TEL-AML1	B-ALL TEL-AML1 3	B-ALL TEL-AML1 4	B-ALL TEL-AML1 5	B-ALL TEL-AML1 6	B-ALL TEL-AML1 7	B-ALL BCR-ABL1 1	B-ALL BCR-ABL1 2	B-ALL BCR-ABL1 3	B-ALL BCR-ABL1 4
HS3ST2_E145_R	0.151853	0.210972	0.150945	0.187232	0.350744	0.264644	0.229697	0.281252	0.218619	0.228893	0.189938	0.187775	0.231939	0.257856	0.413453	0.312699	0.29494	0.81787	0.942707	0.970632	0.890681	0.915269	0.933776	0.866616	0.965041	0.89916	0.966134	0.903315	0.902251	0.0918113	0.0941207	0.922438	0.881416	0.962367	0.958418	0.967695	0.923007	0.948566	0.96292	0.966867	0.934234	0.962767	0.970475	0.958213	0.966819	0.896508	0.956082	0.897083	0.930576
DBC1_P351_R	0.0560582	0.119759	0.0902103	0.0699226	0.168086	0.0801984	0.141755	0.134282	0.115734	0.0810298	0.0782243	0.0761538	0.168051	0.218281	0.476773	0.242787	0.38781	0.653517	0.897539	0.96397	0.601084	0.850335	0.889247	0.71534	0.883553	0.799804	0.950019	0.774628	0.872099	0.0204986	0.0280215	0.923853	0.919451	0.950426	0.901194	0.930836	0.880505	0.931083	0.945489	0.941542	0.894412	0.938677	0.962652	0.940559	0.949261	0.793659	0.959455	0.687745	0.938692
NEFL_P209_R	0.0754573	0.0958336	0.0997194	0.0596814	0.158622	0.0780291	0.119051	0.135208	0.107736	0.137874	0.120821	0.101716	0.235225	0.214526	0.412755	0.235314	0.246688	0.740229	0.906536	0.764487	0.045081	0.892586	0.924363	0.819411	0.933806	0.825596	0.923014	0.780332	0.597229	0.0433083	0.0860577	0.909103	0.824237	0.94637	0.861835	0.948002	0.721215	0.917118	0.922261	0.940094	0.90962	0.918183	0.933958	0.9329	0.944245	0.794126	0.926593	0.844597	0.895273
HTR1B_E232_R	0.176923	0.226089	0.117798	0.111167	0.217523	0.0997491	0.169754	0.261843	0.213293	0.263066	0.171051	0.165335	0.265256	0.329283	0.434295	0.37721	0.278739	0.566654	0.927766	0.925633	0.586774	0.878511	0.913416	0.827242	0.937651	0.839311	0.94018	0.695157	0.836584	0.0479481	0.0915958	0.913429	0.58609	0.911216	0.952422	0.978221	0.916968	0.946227	0.959564	0.955949	0.93681	0.945722	0.941732	0.948744	0.953872	0.861639	0.80416	0.884491	0.937912
ISL1_P379_F	0.0410162	0.0405016	0.0691358	0.0436402	0.0795944	0.04073	0.0765411	0.0663059	0.0378569	0.0389751	0.0370499	0.0415666	0.131321	0.129612	0.39555	0.132975	0.219138	0.653587	0.805544	0.767348	0.202453	0.883554	0.90705	0.810184	0.871018	0.858608	0.959	0.721691	0.6371	0.020302	0.0351686	0.27823	0.7694	0.957724	0.907348	0.940301	0.806327	0.947493	0.94678	0.964691	0.894679	0.953109	0.969083	0.952949	0.953572	0.780984	0.868847	0.795991	0.709799
MOS_E60_R	0.155713	0.0636129	0.0806567	0.0729526	0.096595	0.0764884	0.107219	0.113011	0.107053	0.106043	0.12452	0.119165	0.167691	0.180927	0.338042	0.0926634	0.174072	0.792248	0.860224	0.92303	0.813424	0.88585	0.90408	0.802056	0.884438	0.77536	0.922237	0.23274	0.0969045	0.0797041	0.0991346	0.85203	0.887351	0.927239	0.299773	0.918801	0.892745	0.910401	0.908231	0.922353	0.914608	0.909644	0.931696	0.912764	0.917933	0.744685	0.876537	0.656177	0.80899
ZNF215_P71_R	0.241531	0.144408	0.192498	0.190666	0.175658	0.171409	0.188713	0.230539	0.171948	0.138848	0.243884	0.0572695	0.285716	0.164376	0.0810776	0.497626	0.134034	0.871827	0.832848	0.69542	0.846701	0.0620532	0.908719	0.443158	0.854841	0.804656	0.932603	0.810616	0.470896	0.190773	0.101945	0.629118	0.285806	0.799871	0.566629	0.940106	0.860616	0.940216	0.942162	0.941679	0.932399	0.876603	0.900216	0.945136	0.949046	0.914178	0.916961	0.883773	0.903477
HTR1B_P222_F	0.0810827	0.0895655	0.069537	0.103109	0.154089	0.0519158	0.0814533	0.116141	0.0791061	0.0784987	0.0718119	0.033658	0.182728	0.102257	0.408745	0.098982	0.170659	0.822943	0.942961	0.944687	0.123883	0.916561	0.929392	0.882754	0.913266	0.807782	0.954631	0.412717	0.744441	0.0301982	0.0744444	0.409307	0.944852	0.951787	0.601285	0.96032	0.530323	0.954034	0.954886	0.962017	0.921895	0.946243	0.95894	0.950551	0.959391	0.626086	0.87713	0.898949	0.897915
IGSF4_P86_R	0.0615005	0.0632692	0.061186	0.0565686	0.0532101	0.0556767	0.0585669	0.0579745	0.0634597	0.0841607	0.0762265	0.0526171	0.10725	0.104839	0.205788	0.0787903	0.144769	0.135207	0.925006	0.673232	0.0593005	0.911286	0.0805611	0.884022	0.0448802	0.0473727	0.938182	0.369555	0.435445	0.0404695	0.0495627	0.798742	0.431186	0.913718	0.887273	0.969624	0.858371	0.938689	0.946727	0.946423	0.932027	0.940864	0.952561	0.941573	0.915425	0.802687	0.712044	0.884765	0.913488
MYOD1_E156_F	0.091124	0.096946	0.124409	0.112944	0.155827	0.100495	0.134106	0.156894	0.125598	0.0941348	0.0887499	0.13676	0.148816	0.146011	0.293429	0.28524	0.242611	0.482437	0.889604	0.847826	0.653513	0.863804	0.875602	0.724911	0.933518	0.637971	0.931657	0.0938156	0.533268	0.045523	0.0814268	0.441907	0.920288	0.926446	0.608892	0.9208	0.758212	0.927162	0.759385	0.94751	0.872965	0.931523	0.940837	0.921685	0.935943	0.766739	0.858566	0.818861	0.855337
NGFB_E353_F	0.0299807	0.0340617	0.0436798	0.0498543	0.0962748	0.0464505	0.0481717	0.09419	0.0368815	0.0512905	0.043417	0.0696458	0.0651894	0.0754534	0.167903	0.059172	0.124098	0.23041	0.926768	0.209484	0.0259911	0.930308	0.0349132	0.906614	0.7279	0.0892935	0.953689	0.0482833	0.889513	0.0296127	0.0431146	0.133606	0.0702031	0.960174	0.233847	0.90268	0.742608	0.846368	0.949854	0.963978	0.92557	0.950195	0.970102	0.926463	0.970465	0.842208	0.9021	0.771698	0.85527
DLK1_E227_R	0.0857845	0.0950426	0.103825	0.083988	0.140627	0.0826205	0.109645	0.163918	0.105483	0.131307	0.125614	0.0624292	0.214057	0.146334	0.475755	0.367506	0.239237	0.707712	0.913824	0.840861	0.795135	0.89237	0.92422	0.857168	0.882734	0.609514	0.912339	0.235794	0.200278	0.0529784	0.056216	0.885136	0.935151	0.933866	0.52155	0.865447	0.776654	0.902853	0.34034	0.938738	0.885225	0.928759	0.959496	0.925132	0.929722	0.607634	0.708786	0.563828	0.825809
PALM2-AKAP2_P420_R	0.0531647	0.0746859	0.066828	0.0763801	0.0768117	0.0786574	0.089245	0.0935708	0.06741	0.0696394	0.0848007	0.0956343	0.136725	0.126181	0.261385	0.12427	0.185889	0.67582	0.910905	0.867881	0.0982458	0.897849	0.892045	0.804945	0.762834	0.776287	0.882077	0.133521	0.293288	0.0450601	0.0608506	0.211543	0.711358	0.938537	0.656946	0.839918	0.720736	0.940539	0.946549	0.947493	0.907867	0.906401	0.940859	0.947538	0.943402	0.797649	0.63123	0.415272	0.831924
SLC22A3_E122_R	0.0455735	0.0305027	0.0656607	0.067075	0.0497749	0.0623615	0.120621	0.0381872	0.0483707	0.0690231	0.0616349	0.0591893	0.145749	0.157781	0.303043	0.0700001	0.267454	0.359926	0.879357	0.84499	0.211451	0.91346	0.931877	0.0622005	0.270117	0.0887761	0.940889	0.152326	0.135975	0.0443621	0.0362416	0.450908	0.780115	0.947684	0.823616	0.882143	0.555123	0.913045	0.953863	0.951185	0.915232	0.865922	0.958134	0.938523	0.933549	0.801388	0.577832	0.783266	0.768411
SOX17_P287_R	0.267964	0.118809	0.133351	0.113877	0.116353	0.140175	0.20282	0.27011	0.168784	0.250885	0.243073	0.104369	0.212756	0.185204	0.326936	0.151113	0.167826	0.852461	0.90042	0.763674	0.838366	0.904791	0.876079	0.840499	0.921522	0.75612	0.870142	0.324734	0.516148	0.0799131	0.371371	0.187481	0.918338	0.954378	0.0560024	0.732485	0.802817	0.935223	0.286224	0.937786	0.803211	0.770523	0.950984	0.940507	0.954381	0.823171	0.914259	0.428106	0.873067
SFRP1_E398_R	0.0284915	0.0309477	0.033873	0.0400122	0.0362988	0.0282909	0.0372688	0.0300443	0.0280714	0.0217541	0.0319176	0.0289761	0.0582333	0.0420291	0.13386	0.158945	0.119897	0.119019	0.901532	0.881953	0.0394474	0.850245	0.902307	0.784981	0.561333	0.175556	0.888239	0.329821	0.036938	0.0253151	0.0257317	0.599243	0.885292	0.938758	0.303639	0.964539	0.126889	0.854141	0.924436	0.947287	0.884925	0.934562	0.951319	0.922881	0.934938	0.783282	0.493758	0.806333	0.845984
CHGA_E52_F	0.0386958	0.0223315	0.0324697	0.0276493	0.0344368	0.0419707	0.0582767	0.0489572	0.0344617	0.044264	0.0414756	0.0537803	0.0837839	0.0472329	0.166342	0.103734	0.0769581	0.290017	0.895582	0.933872	0.21433	0.837399	0.906102	0.760317	0.572658	0.293141	0.927362	0.0813316	0.0390499	0.0253151	0.022226	0.560243	0.318134	0.929547	0.768196	0.916531	0.545873	0.919909	0.920937	0.948844	0.889915	0.922237	0.944973	0.925283	0.924091	0.668281	0.904586	0.812886	0.930522
EYA4_E277_F	0.166663	0.145615	0.163233	0.143868	0.193476	0.0828569	0.122753	0.211132	0.142276	0.146171	0.114936	0.141085	0.134516	0.101338	0.161042	0.0939653	0.128768	0.78519	0.912819	0.906922	0.918953	0.922264	0.942215	0.788033	0.387184	0.896422	0.931748	0.130083	0.131506	0.111523	0.189753	0.226561	0.821687	0.939922	0.372847	0.818624	0.161413	0.916964	0.910505	0.932375	0.897495	0.889226	0.950431	0.92647	0.887156	0.866972	0.199828	0.360579	0.110458
EYA4_P794_F	0.0500756	0.104566	0.113002	0.0643845	0.0737044	0.0683888	0.102638	0.0784718	0.0581549	0.0594758	0.0446538	0.0889587	0.0975889	0.125742	0.28163	0.0591106	0.183645	0.80122	0.936388	0.963236	0.812366	0.920345	0.919955	0.859244	0.948134	0.672202	0.957445	0.773115	0.0437241	0.0556881	0.0767525	0.120579	0.630743	0.954505	0.504566	0.356912	0.660248	0.934238	0.966632	0.933768	0.619897	0.935859	0.961592	0.941284	0.948609	0.757341	0.107635	0.373767	0.571946
FRZB_E186_R	0.0824949	0.0880456	0.0759764	0.0735179	0.128388	0.0664345	0.105588	0.151406	0.0747274	0.100553	0.0593218	0.0505316	0.142653	0.108309	0.345899	0.122957	0.240251	0.216017	0.927699	0.9328	0.889662	0.93215	0.923728	0.857469	0.933319	0.895992	0.0228204	0.690555	0.691083	0.0356696	0.0546396	0.608019	0.810532	0.95071	0.548017	0.902017	0.0356273	0.954767	0.0673929	0.0329127	0.924755	0.957075	0.762264	0.06198	0.952072	0.844333	0.717154	0.825477	0.945173
ISL1_E87_R	0.0557524	0.0525756	0.0469588	0.0475886	0.0435489	0.0545383	0.0727631	0.0617579	0.0609836	0.0594004	0.0534939	0.0393932	0.0937208	0.0698454	0.249214	0.0631739	0.119087	0.713966	0.91234	0.900808	0.305299	0.936019	0.947002	0.880554	0.530934	0.533719	0.956641	0.165743	0.342818	0.0322506	0.0361875	0.172076	0.904926	0.941722	0.562969	0.87329	0.134449	0.942957	0.915647	0.953602	0.925581	0.952188	0.949751	0.96285	0.949513	0.681148	0.523495	0.850922	0.943341
SOX1_P294_F	0.0514894	0.0568635	0.0635159	0.0670779	0.0672436	0.0491716	0.105464	0.0914823	0.0521929	0.0850048	0.0671884	0.0504639	0.0989977	0.153297	0.303855	0.184302	0.156704	0.676126	0.927784	0.913272	0.133341	0.904648	0.929577	0.881275	0.484537	0.727899	0.927039	0.076226	0.280909	0.0498364	0.0630112	0.785667	0.866359	0.925533	0.154109	0.857709	0.0779472	0.833744	0.604105	0.947504	0.916637	0.906434	0.926651	0.935745	0.945306	0.776049	0.482479	0.857286	0.754881
DKFZP564O0823_E45_F	0.0851269	0.0816887	0.076585	0.098904	0.0794349	0.0812124	0.0679398	0.0800567	0.0731177	0.0722003	0.0643771	0.0570159	0.0612734	0.0579757	0.0658437	0.0639503	0.0638366	0.11916	0.864941	0.943603	0.0688418	0.833673	0.846691	0.681795	0.0738585	0.06746	0.876556	0.0932806	0.247306	0.0688924	0.0886136	0.582648	0.572184	0.895841	0.828579	0.875506	0.406825	0.890254	0.616081	0.928748	0.852217	0.895842	0.931596	0.879003	0.910938	0.428035	0.873402	0.753913	0.867043
IL17RB_E164_R	0.109315	0.12487	0.110328	0.101647	0.205277	0.111697	0.144838	0.168516	0.135807	0.176792	0.170517	0.10581	0.114897	0.167497	0.262286	0.367912	0.167077	0.156726	0.933154	0.783026	0.185502	0.931347	0.940881	0.852978	0.15668	0.127393	0.948239	0.626181	0.420428	0.0466402	0.0843579	0.718863	0.287487	0.956361	0.358201	0.897442	0.906837	0.950213	0.865834	0.962317	0.864013	0.853819	0.966629	0.957949	0.9604	0.536084	0.261935	0.809118	0.850241
PALM2-AKAP2_P183_R	0.119406	0.100334	0.143324	0.127468	0.200397	0.132842	0.13616	0.147463	0.123307	0.124392	0.142408	0.174553	0.153943	0.108138	0.227381	0.104995	0.209685	0.474263	0.857026	0.528678	0.132651	0.80945	0.665955	0.647805	0.861974	0.251028	0.894914	0.22694	0.320848	0.0857483	0.0940535	0.373405	0.690626	0.877665	0.83703	0.873583	0.51661	0.875257	0.894016	0.92095	0.812113	0.88872	0.907641	0.885611	0.88516	0.606495	0.819435	0.54592	0.756407
SEMA3C_E49_R	0.0527892	0.0479743	0.0456088	0.0522455	0.0744111	0.0424157	0.076535	0.0658913	0.0395843	0.0423385	0.0524195	0.0387711	0.0694661	0.0852913	0.214263	0.0864936	0.117088	0.102774	0.883324	0.0481659	0.0505441	0.901145	0.059138	0.769667	0.0325001	0.0347473	0.932281	0.189134	0.835954	0.0344729	0.0410383	0.323909	0.0718742	0.93961	0.580185	0.796002	0.49927	0.936259	0.756016	0.957462	0.882498	0.929053	0.963118	0.93164	0.952002	0.852268	0.853849	0.165749	0.819097
WNT2_P217_F	0.114919	0.115504	0.103354	0.10955	0.117368	0.0845556	0.0978248	0.105335	0.105688	0.0901439	0.0988638	0.0863829	0.105977	0.111251	0.152875	0.124011	0.14024	0.146477	0.857747	0.813026	0.327176	0.828907	0.859851	0.787531	0.700845	0.377677	0.853813	0.182627	0.316012	0.0940872	0.0958295	0.262584	0.475292	0.814377	0.578292	0.833487	0.618139	0.865244	0.897797	0.886753	0.858742	0.816653	0.857921	0.902635	0.878894	0.634086	0.766864	0.767098	0.817761
HS3ST2_P171_F	0.0709825	0.0773912	0.0867712	0.0815632	0.0888865	0.0851585	0.114201	0.0893891	0.0787926	0.0684224	0.0729853	0.0551475	0.101357	0.084123	0.182921	0.0890419	0.137409	0.410214	0.885474	0.782812	0.106191	0.8092	0.848392	0.72974	0.866995	0.748745	0.914473	0.352114	0.424642	0.0674802	0.0960853	0.208468	0.337454	0.899324	0.663571	0.858952	0.627862	0.832291	0.918294	0.925644	0.870302	0.918506	0.918479	0.897546	0.931999	0.735417	0.463522	0.762091	0.168662
PENK_E26_F	0.175465	0.16533	0.145795	0.166025	0.14756	0.143142	0.175913	0.191001	0.127633	0.164579	0.161972	0.210364	0.219114	0.195848	0.414397	0.218445	0.28053	0.767511	0.883501	0.880423	0.604527	0.914544	0.933324	0.88788	0.650777	0.900605	0.954949	0.449872	0.189792	0.110841	0.144384	0.547767	0.687343	0.961632	0.126081	0.901449	0.76609	0.823232	0.621248	0.904873	0.763865	0.763385	0.889512	0.950646	0.909225	0.498702	0.69989	0.744949	0.539187
RAB32_P493_R	0.0526122	0.0441613	0.0468618	0.0496327	0.0655607	0.0305209	0.0564703	0.0757576	0.0425912	0.04894	0.0309844	0.0324448	0.0846019	0.0622586	0.202675	0.145389	0.118979	0.0171806	0.0175997	0.878812	0.0221263	0.524358	0.0202681	0.0186581	0.0202872	0.0210134	0.0177238	0.732463	0.745308	0.0159696	0.0340838	0.900139	0.912175	0.0141984	0.556372	0.908331	0.665414	0.918947	0.932947	0.883016	0.354481	0.906524	0.877419	0.0186706	0.91836	0.743465	0.932793	0.75847	0.900632
RBP1_E158_F	0.0225957	0.0264269	0.0361695	0.032609	0.0344069	0.0247615	0.0437828	0.0409118	0.0269564	0.025993	0.0169216	0.0181899	0.0349822	0.0434618	0.0889142	0.121672	0.0673471	0.0835577	0.915079	0.896905	0.140502	0.874152	0.489602	0.757435	0.0266475	0.0198837	0.951489	0.130655	0.648619	0.0193751	0.0177157	0.0914482	0.207435	0.939166	0.893273	0.765344	0.0391884	0.924448	0.95693	0.959477	0.830655	0.927952	0.939875	0.948048	0.953504	0.826831	0.747087	0.607392	0.771591
SFRP1_P157_F	0.0403848	0.0284051	0.0364439	0.0402198	0.0349729	0.0436902	0.047153	0.0386825	0.0335405	0.0276725	0.0342957	0.0282563	0.0660731	0.0496151	0.117896	0.12317	0.0720214	0.221827	0.895164	0.920701	0.0847333	0.894676	0.919493	0.816508	0.27229	0.12487	0.913858	0.333864	0.199802	0.0309489	0.0306753	0.8765	0.388978	0.946481	0.903858	0.83811	0.132116	0.914411	0.927629	0.950594	0.741984	0.829279	0.952105	0.933701	0.940715	0.499802	0.680045	0.682659	0.792816
ETV1_P515_F	0.224218	0.169716	0.254107	0.190075	0.201891	0.170469	0.152995	0.214827	0.162749	0.203174	0.161471	0.156157	0.162048	0.170012	0.375025	0.437063	0.343284	0.74878	0.921871	0.863018	0.412137	0.917221	0.1135	0.852863	0.854098	0.651056	0.187336	0.203986	0.314132	0.125776	0.160154	0.654465	0.724724	0.931819	0.242971	0.906928	0.392324	0.930595	0.793061	0.914955	0.829575	0.931692	0.941504	0.9315	0.851099	0.159567	0.11722	0.719329	0.755353
PTGS2_P308_F	0.0490716	0.0323968	0.0577391	0.0722051	0.0786438	0.0522969	0.0732681	0.113012	0.0607595	0.0474277	0.0559837	0.0307058	0.0492827	0.0601773	0.217629	0.116643	0.100521	0.305753	0.855388	0.0196008	0.115507	0.7684	0.0359905	0.60984	0.0504346	0.200156	0.839143	0.642924	0.783037	0.0294464	0.0390783	0.0306478	0.524785	0.894315	0.840681	0.949243	0.546416	0.894198	0.921715	0.916528	0.813775	0.874693	0.92969	0.87272	0.91901	0.712058	0.934345	0.61024	0.341124
SLIT2_P208_F	0.104296	0.106426	0.0692894	0.0751446	0.125392	0.0727994	0.0725881	0.134237	0.0779736	0.0801029	0.0928199	0.0440253	0.117752	0.120699	0.203336	0.213949	0.151088	0.731556	0.930803	0.948044	0.536011	0.903692	0.910352	0.821665	0.913528	0.728744	0.945467	0.131269	0.48802	0.0391136	0.053307	0.787018	0.322429	0.937178	0.0382077	0.961199	0.0361396	0.939568	0.0533547	0.039558	0.825738	0.0435871	0.0393734	0.0463929	0.0320964	0.614528	0.766788	0.778519	0.60766
ADAMTS12_E52_R	0.0482264	0.0421922	0.0408444	0.0509349	0.0722456	0.0524122	0.0734753	0.0712494	0.0481784	0.0658431	0.0596128	0.054411	0.0538336	0.088376	0.158619	0.107612	0.119179	0.29677	0.59305	0.330178	0.0834817	0.771079	0.765855	0.634755	0.0535039	0.378216	0.899292	0.037361	0.0523771	0.027264	0.0372695	0.587788	0.875093	0.854696	0.585333	0.897813	0.27076	0.90308	0.840078	0.910236	0.800198	0.866756	0.895613	0.916038	0.915035	0.260472	0.875372	0.701559	0.70865
DCC_P471_R	0.150965	0.203509	0.191193	0.166985	0.207946	0.13577	0.206163	0.202699	0.166634	0.196782	0.126609	0.257023	0.208979	0.29279	0.438411	0.264895	0.360164	0.665351	0.846733	0.57187	0.0741059	0.878088	0.89764	0.835205	0.941231	0.214922	0.0808942	0.398704	0.81647	0.0850149	0.122516	0.464068	0.404614	0.926953	0.405419	0.820218	0.265622	0.76746	0.448219	0.943507	0.748344	0.674228	0.946766	0.933148	0.877234	0.438785	0.790049	0.708151	0.782794
ESR1_P151_R	0.135334	0.142977	0.123352	0.159233	0.20688	0.136783	0.106612	0.369362	0.148971	0.337714	0.237435	0.123419	0.0925886	0.0771381	0.109713	0.0555678	0.0689517	0.650409	0.226949	0.0171841	0.038362	0.928814	0.0344716	0.304363	0.943709	0.817663	0.0218241	0.0876832	0.781072	0.0291901	0.069866	0.166056	0.168854	0.864577	0.245373	0.957071	0.0216438	0.962043	0.296645	0.327837	0.924054	0.927099	0.963981	0.142289	0.9712	0.885479	0.823129	0.732154	0.935197
GABRB3_E42_F	0.0436071	0.0407385	0.0439965	0.0427476	0.0920847	0.0650588	0.0647119	0.0544248	0.0436795	0.0475904	0.042327	0.0366449	0.0629673	0.0810631	0.193859	0.133444	0.0782232	0.0557783	0.827263	0.912467	0.0260012	0.757628	0.673542	0.680942	0.536948	0.0403405	0.914236	0.120518	0.66582	0.0303056	0.130873	0.335101	0.909231	0.9184	0.582345	0.802767	0.204635	0.845372	0.818472	0.945936	0.840825	0.903774	0.915435	0.91209	0.907566	0.706605	0.280975	0.57589	0.640394
SLC5A8_E60_R	0.229419	0.167612	0.259965	0.196888	0.210193	0.17825	0.204509	0.19415	0.144664	0.200164	0.156431	0.144018	0.234959	0.182237	0.392208	0.184573	0.257556	0.406875	0.839416	0.136708	0.357013	0.884329	0.887695	0.733041	0.668811	0.460804	0.916079	0.30317	0.840569	0.161252	0.188153	0.473632	0.130216	0.898288	0.705207	0.302609	0.281406	0.906609	0.83522	0.905027	0.863677	0.787913	0.935716	0.835872	0.851634	0.389027	0.572191	0.621615	0.817616
TAL1_P594_F	0.0818498	0.10764	0.0852627	0.126042	0.111897	0.0805672	0.107697	0.130526	0.0901445	0.12842	0.0763457	0.0764652	0.142961	0.124833	0.353756	0.0596655	0.183204	0.813604	0.884529	0.784668	0.0335378	0.899087	0.911935	0.775048	0.929887	0.834499	0.695378	0.13717	0.146157	0.0578349	0.0519642	0.63565	0.502242	0.944167	0.027578	0.021508	0.0507711	0.0381636	0.211415	0.860182	0.792992	0.80159	0.935399	0.942848	0.947545	0.420901	0.406202	0.106949	0.575518
DCC_P177_F	0.15552	0.0925655	0.170583	0.141222	0.123362	0.0967595	0.127284	0.156542	0.13355	0.147985	0.0799231	0.116949	0.133289	0.197651	0.203381	0.170928	0.224653	0.195849	0.901883	0.282184	0.0696716	0.873127	0.896979	0.841536	0.499685	0.819031	0.718205	0.418789	0.641939	0.10078	0.0772928	0.131206	0.124293	0.916302	0.634576	0.800147	0.538768	0.375947	0.664385	0.924518	0.758006	0.868311	0.94591	0.899768	0.913289	0.264303	0.788133	0.450731	0.888383
DIO3_P674_F	0.04651	0.0552904	0.0592215	0.0720518	0.0532029	0.0587217	0.0621014	0.0717916	0.047322	0.0463318	0.0450086	0.0671174	0.0706707	0.109801	0.1771	0.19925	0.129485	0.394608	0.826178	0.810706	0.68295	0.608347	0.776151	0.569476	0.879757	0.648953	0.878959	0.0597808	0.0476953	0.0305558	0.0668848	0.532972	0.229623	0.89537	0.0900811	0.950773	0.033022	0.794577	0.695825	0.618167	0.38446	0.685436	0.941771	0.872834	0.878166	0.644603	0.869145	0.366084	0.753649
GATA6_P726_F	0.0637393	0.0591626	0.0589626	0.057681	0.105995	0.0650952	0.0893404	0.076854	0.043089	0.0822209	0.0506056	0.076865	0.0767481	0.0559819	0.237683	0.169666	0.181621	0.160039	0.903739	0.909016	0.849717	0.886779	0.728037	0.767814	0.0669962	0.0502069	0.916278	0.098058	0.436978	0.0373204	0.0346067	0.232002	0.752302	0.935508	0.16552	0.418822	0.0326135	0.924029	0.347748	0.906185	0.838813	0.907797	0.958856	0.934885	0.945342	0.490304	0.211758	0.0979071	0.336318
ISL1_P554_F	0.0618447	0.0589794	0.0702361	0.0545915	0.0698914	0.0477148	0.0466915	0.090415	0.0746008	0.0574239	0.100788	0.0680308	0.0671839	0.103624	0.165063	0.0581235	0.0990551	0.451869	0.846814	0.376451	0.0833434	0.911171	0.935807	0.839722	0.811151	0.815081	0.854028	0.177447	0.575488	0.0544334	0.0990932	0.154776	0.883281	0.944598	0.250997	0.848581	0.263391	0.693526	0.711632	0.925702	0.517768	0.786891	0.877754	0.876184	0.837302	0.618757	0.405853	0.475363	0.699676
KDR_E79_F	0.0517264	0.0479911	0.0548054	0.0578922	0.0586759	0.0498681	0.0567834	0.04884	0.0480279	0.0503169	0.0524102	0.0535717	0.0724367	0.073548	0.134025	0.0814928	0.0715713	0.0663381	0.814	0.640058	0.109039	0.771173	0.80068	0.647215	0.677131	0.0617149	0.897509	0.13809	0.680964	0.0429273	0.0391456	0.325719	0.704425	0.883797	0.155919	0.877316	0.192162	0.899671	0.89612	0.933604	0.776909	0.880154	0.867323	0.888671	0.900939	0.278242	0.783447	0.695241	0.389431
KDR_P445_R	0.0436772	0.0362351	0.0387765	0.0392708	0.0567669	0.0284542	0.0436141	0.043886	0.0359598	0.0441618	0.0232708	0.0216222	0.0676485	0.073746	0.131022	0.0629013	0.0717711	0.105429	0.807255	0.310934	0.030854	0.852494	0.902605	0.694606	0.934242	0.234988	0.922631	0.054498	0.0419353	0.0244278	0.0310345	0.144777	0.193598	0.907987	0.796275	0.805449	0.476493	0.887389	0.946226	0.934909	0.677254	0.878578	0.934807	0.921165	0.814639	0.662095	0.681245	0.630994	0.18981
NTRK2_P10_F	0.052172	0.0464045	0.0509406	0.0457914	0.045578	0.0372161	0.0616123	0.0580084	0.0537567	0.0548489	0.0466264	0.0896126	0.0544403	0.0601433	0.0639614	0.046091	0.0619759	0.164121	0.937803	0.211476	0.0992457	0.914042	0.0520926	0.864194	0.739045	0.767316	0.946276	0.179244	0.0639169	0.0423933	0.0418474	0.495982	0.0983255	0.946203	0.490372	0.952219	0.0568587	0.929053	0.923141	0.953195	0.917915	0.943283	0.965381	0.950439	0.951418	0.0851499	0.0435764	0.0582278	0.0375295
PENK_P447_R	0.117103	0.107551	0.0907409	0.0634636	0.123265	0.0794647	0.115245	0.159537	0.11406	0.0985131	0.12228	0.112595	0.141877	0.123828	0.251477	0.202062	0.169496	0.632333	0.883679	0.896504	0.51656	0.847205	0.884325	0.755672	0.903578	0.778531	0.899636	0.131054	0.638628	0.0443056	0.0923355	0.183114	0.892934	0.922012	0.037664	0.684187	0.41494	0.636442	0.520762	0.756034	0.847935	0.684094	0.920415	0.879973	0.894995	0.255772	0.435829	0.438045	0.898573
SOX17_P303_F	0.272994	0.221424	0.254563	0.215128	0.251065	0.193416	0.203128	0.239265	0.201475	0.216062	0.257543	0.267569	0.295565	0.209229	0.379705	0.232126	0.207358	0.678	0.846554	0.371919	0.559491	0.858711	0.820602	0.763937	0.857902	0.731932	0.789561	0.277325	0.296275	0.159944	0.24966	0.269091	0.860924	0.908742	0.158709	0.807657	0.616614	0.883344	0.276043	0.877834	0.751921	0.68999	0.906309	0.864946	0.892089	0.74785	0.712448	0.534399	0.610138
FGF2_P229_F	0.195599	0.145236	0.144719	0.124411	0.183436	0.108176	0.162913	0.201861	0.167158	0.194155	0.190948	0.214742	0.156284	0.155499	0.155387	0.124562	0.131591	0.192912	0.881492	0.85896	0.678384	0.882146	0.886544	0.825728	0.16156	0.356629	0.936283	0.542719	0.201208	0.040555	0.0488575	0.0558808	0.408874	0.925287	0.0789165	0.812326	0.577649	0.928256	0.232342	0.837698	0.435251	0.869051	0.939075	0.901172	0.893588	0.284327	0.59064	0.167563	0.861573
GALR1_E52_F	0.047386	0.0426088	0.0353096	0.0342468	0.0405363	0.0345543	0.0437738	0.0442579	0.0329706	0.0425893	0.0510428	0.0423383	0.0528119	0.0609286	0.0958739	0.140992	0.0942707	0.370517	0.855069	0.901345	0.113909	0.82506	0.855285	0.644874	0.233807	0.360416	0.907695	0.0832268	0.0496336	0.0304766	0.0327111	0.262392	0.862397	0.902343	0.623797	0.56733	0.103973	0.864366	0.883044	0.933662	0.650504	0.888745	0.829454	0.885871	0.814008	0.556997	0.681062	0.578508	0.653802
IGFBP3_P423_R	0.0540441	0.0605153	0.0550941	0.0577995	0.0832883	0.0527536	0.0887031	0.0802993	0.066326	0.0633338	0.0518612	0.0844971	0.0982753	0.129295	0.206586	0.0943804	0.186012	0.597723	0.879715	0.857911	0.0484806	0.866132	0.671554	0.794435	0.0978254	0.31354	0.918322	0.176782	0.604246	0.0376405	0.0451277	0.332717	0.553981	0.915856	0.0494641	0.799606	0.343043	0.863499	0.609605	0.937252	0.782208	0.906646	0.954604	0.847185	0.778408	0.19217	0.388779	0.677187	0.100717
PRKCDBP_E206_F	0.0304888	0.0316352	0.0462273	0.0361117	0.0663136	0.0384841	0.0602744	0.0511786	0.0411969	0.0392028	0.0301512	0.0385764	0.0495513	0.0565669	0.103631	0.0559697	0.0830478	0.0918589	0.854176	0.873102	0.0290444	0.858356	0.902763	0.787428	0.422488	0.320583	0.94177	0.0371209	0.0421915	0.0305577	0.0264717	0.0882131	0.490102	0.934252	0.15242	0.423375	0.31248	0.498182	0.903736	0.904578	0.757399	0.746965	0.951188	0.93451	0.915875	0.322632	0.127753	0.263702	0.0453034
TFAP2C_E260_F	0.0417985	0.0351301	0.0491751	0.035444	0.057039	0.0368325	0.0442826	0.0396476	0.0330776	0.0416613	0.0417183	0.0236594	0.06518	0.0427584	0.160213	0.129989	0.0744456	0.714373	0.911247	0.850046	0.0230085	0.883207	0.932969	0.744111	0.90513	0.218821	0.949511	0.0489073	0.0311455	0.0281184	0.0367942	0.115229	0.89073	0.945282	0.0866217	0.710171	0.0457235	0.5779	0.747184	0.952812	0.865262	0.935632	0.967922	0.936326	0.919218	0.725351	0.140698	0.100282	0.257614
TFAP2C_P765_F	0.0652999	0.084932	0.0559955	0.0412321	0.0970561	0.0528325	0.0627509	0.0550487	0.0452184	0.0621869	0.0554719	0.0712648	0.0886476	0.0687871	0.208335	0.0725227	0.159419	0.633974	0.900741	0.231906	0.0397804	0.897879	0.935895	0.857408	0.190144	0.272092	0.822566	0.0597966	0.0500891	0.0495198	0.0431316	0.12817	0.0946815	0.932258	0.102877	0.837778	0.0507335	0.692159	0.809607	0.934108	0.909148	0.926488	0.938041	0.828167	0.907797	0.319286	0.639543	0.116798	0.0861964
TJP1_P390_F	0.0507505	0.0420463	0.0338427	0.0329599	0.0597883	0.0350186	0.0523967	0.0464898	0.0362196	0.0461294	0.0455609	0.0558696	0.0325669	0.0433195	0.11165	0.0309026	0.0675655	0.437254	0.914761	0.923232	0.0534487	0.939276	0.947989	0.786227	0.0982276	0.810203	0.915748	0.0576668	0.0536967	0.0290267	0.0397018	0.344126	0.903775	0.962948	0.124767	0.615055	0.0393588	0.796397	0.486439	0.938019	0.662053	0.888729	0.959013	0.929017	0.205195	0.212661	0.27751	0.772696	0.430832
TPEF_seq_44_S88_R	0.0864897	0.0823733	0.0957478	0.0679345	0.127742	0.0700554	0.0955035	0.122719	0.0737196	0.104839	0.0901604	0.0966409	0.0772958	0.0939326	0.257068	0.153652	0.16677	0.685308	0.893403	0.0981852	0.0571284	0.894835	0.840174	0.842649	0.755807	0.786522	0.889154	0.109536	0.777361	0.0541184	0.042995	0.222098	0.146612	0.952851	0.835771	0.24247	0.131876	0.701804	0.180378	0.931568	0.688335	0.932404	0.96251	0.938156	0.908597	0.292243	0.246977	0.710095	0.616052
ASCL2_E76_R	0.0923533	0.092865	0.0780861	0.0587194	0.0858829	0.0761308	0.0929774	0.0764449	0.0851296	0.067567	0.118464	0.109803	0.129197	0.0951152	0.194651	0.113376	0.154309	0.308904	0.75241	0.343884	0.179365	0.826079	0.788131	0.645597	0.369345	0.32029	0.894143	0.408924	0.220133	0.0535244	0.0639297	0.616841	0.493431	0.850203	0.0554839	0.847533	0.211429	0.77991	0.914434	0.860982	0.864021	0.876372	0.8258	0.907121	0.904192	0.214778	0.269979	0.454803	0.502452
ASCL2_P360_F	0.0927843	0.0792226	0.0932098	0.0803613	0.0989289	0.0811163	0.0873554	0.110023	0.100757	0.0812146	0.0854276	0.0736072	0.127424	0.14137	0.257961	0.104049	0.1508	0.48033	0.731914	0.373377	0.10981	0.848144	0.796149	0.631005	0.820336	0.438084	0.846139	0.260235	0.260807	0.0769732	0.0881453	0.498252	0.239593	0.856393	0.102693	0.857979	0.167681	0.823971	0.321797	0.858609	0.784345	0.834775	0.901272	0.865461	0.852097	0.294539	0.191315	0.725637	0.351075
CCKBR_P480_F	0.0439886	0.0671445	0.0599802	0.0608409	0.0787335	0.0629753	0.0632715	0.0748598	0.0512547	0.0525014	0.0585302	0.0436775	0.084384	0.0772982	0.186702	0.195506	0.111335	0.429741	0.793817	0.221608	0.066647	0.7722	0.787399	0.76645	0.220557	0.0652319	0.453687	0.0963862	0.0721382	0.0400721	0.0455446	0.0852736	0.148394	0.886702	0.0602363	0.804689	0.669704	0.508882	0.905693	0.912875	0.602962	0.869204	0.895297	0.911109	0.936365	0.338543	0.769011	0.404456	0.30462
CFTR_P372_R	0.0916882	0.089099	0.0772926	0.0446071	0.0339625	0.0468978	0.0669133	0.0756453	0.062402	0.055685	0.0851283	0.040359	0.0743971	0.0521129	0.143002	0.100977	0.0792729	0.478442	0.777486	0.757968	0.278184	0.854163	0.845343	0.412343	0.449942	0.11154	0.495603	0.0843835	0.124491	0.039038	0.0564023	0.210762	0.147024	0.839051	0.355222	0.557925	0.169166	0.930083	0.894267	0.786411	0.313922	0.847759	0.837817	0.893974	0.612715	0.56175	0.808504	0.402695	0.877975
CYP1B1_E83_R	0.0566786	0.0576526	0.0460812	0.0809677	0.0434685	0.0519486	0.0619059	0.0632078	0.0692852	0.0664744	0.085936	0.0544989	0.0604652	0.0501792	0.080341	0.0428629	0.0443602	0.652918	0.836473	0.238908	0.0494792	0.911271	0.107229	0.890833	0.334787	0.227218	0.782682	0.0883519	0.498463	0.0435597	0.081412	0.164326	0.167682	0.938526	0.0524098	0.909038	0.402343	0.941868	0.665092	0.942008	0.856744	0.804828	0.946389	0.950408	0.918203	0.128646	0.142661	0.158561	0.078453
EGFR_E295_R	0.0381546	0.0318367	0.0361909	0.0398534	0.047173	0.0347018	0.0389796	0.0341874	0.0266486	0.0314605	0.0298012	0.0271648	0.0345331	0.043748	0.0837819	0.0335857	0.0438501	0.0371278	0.30788	0.908594	0.0729458	0.772066	0.887017	0.400888	0.243646	0.0835127	0.747693	0.124806	0.365054	0.0301214	0.0299128	0.109396	0.254553	0.936003	0.173428	0.768163	0.0352185	0.77735	0.931711	0.951384	0.821589	0.911952	0.943669	0.91801	0.936212	0.648254	0.223954	0.428373	0.33352
ER_seq_a1_S60_F	0.0525077	0.0294678	0.0510571	0.0596398	0.0584979	0.0526512	0.0517026	0.0416616	0.0519099	0.0462355	0.0694936	0.0583757	0.0470675	0.0435963	0.0603695	0.0461145	0.0584399	0.723049	0.79711	0.13132	0.379337	0.935519	0.462597	0.785823	0.864657	0.840695	0.0727637	0.0993378	0.175205	0.0468846	0.0450278	0.115686	0.0602989	0.955724	0.405154	0.753013	0.0352692	0.870175	0.711203	0.592202	0.711629	0.842144	0.941391	0.925593	0.907062	0.610552	0.952253	0.522965	0.55028
FGF12_P210_R	0.0985573	0.0914708	0.0864971	0.0744766	0.0866124	0.0740105	0.087204	0.108942	0.104055	0.114748	0.111791	0.0850261	0.102729	0.0860204	0.146344	0.120587	0.0845577	0.105359	0.75745	0.69951	0.161377	0.85746	0.89908	0.788828	0.0701492	0.809992	0.739015	0.334123	0.162368	0.0805375	0.101435	0.63233	0.804725	0.886324	0.19437	0.66656	0.493124	0.891213	0.32532	0.841328	0.77717	0.183475	0.901578	0.87252	0.915272	0.360872	0.317761	0.839241	0.199534
MLF1_E243_F	0.0415358	0.0466082	0.043935	0.0570232	0.0611225	0.0630354	0.0523024	0.0646759	0.0621973	0.0579944	0.0737121	0.052871	0.0956691	0.0620134	0.149256	0.0517895	0.100057	0.489707	0.930347	0.604491	0.0472689	0.920639	0.950635	0.660718	0.500788	0.0378376	0.943288	0.16099	0.128697	0.0403	0.0886021	0.500371	0.690065	0.953336	0.456188	0.948479	0.513065	0.9631	0.74343	0.943816	0.909649	0.912405	0.530231	0.942233	0.958345	0.656141	0.523991	0.463427	0.79961
NTRK2_P395_R	0.0347733	0.0180097	0.0366121	0.0198813	0.0437333	0.0319366	0.033228	0.0406333	0.0264413	0.0544658	0.0275278	0.0357775	0.0402646	0.0283705	0.0689869	0.026349	0.0420607	0.12996	0.937573	0.554762	0.0259941	0.910676	0.138968	0.730619	0.805679	0.565582	0.943191	0.099225	0.0227643	0.0237862	0.0265962	0.141831	0.66777	0.955201	0.469606	0.752109	0.0755435	0.933422	0.552474	0.947814	0.837859	0.912147	0.965483	0.945786	0.87292	0.0782769	0.0979467	0.0356373	0.0167204
TES_P182_F	0.135069	0.128137	0.121103	0.137484	0.141147	0.140701	0.142412	0.0995417	0.110499	0.117585	0.114003	0.115815	0.113845	0.130614	0.143005	0.134296	0.159265	0.123483	0.115794	0.285395	0.374855	0.826891	0.201022	0.578883	0.0822826	0.0899952	0.910246	0.451927	0.399305	0.13054	0.154902	0.489314	0.193825	0.211885	0.776072	0.611572	0.761724	0.913962	0.611155	0.93509	0.767074	0.925616	0.92883	0.921212	0.901675	0.626899	0.855396	0.38619	0.753868
DHCR24_P406_R	0.0167055	0.0182607	0.0183347	0.0286452	0.0227911	0.0283118	0.0375921	0.0286336	0.0233692	0.0230176	0.0213567	0.0333795	0.0264169	0.0340266	0.0262869	0.0339655	0.0243141	0.0470214	0.676166	0.0281115	0.0287195	0.641466	0.73648	0.0186691	0.0202134	0.0273317	0.0233453	0.231577	0.139754	0.0220983	0.0177254	0.0860661	0.0282783	0.77505	0.613084	0.72298	0.823625	0.933251	0.9208	0.954951	0.883483	0.907838	0.955689	0.95955	0.968539	0.211365	0.601001	0.788231	0.935692
DIO3_P90_F	0.144377	0.172072	0.200542	0.182787	0.165308	0.291967	0.193975	0.180969	0.171306	0.215358	0.182205	0.287904	0.221236	0.199972	0.233952	0.192478	0.215175	0.557666	0.842692	0.870235	0.357976	0.764345	0.792357	0.699711	0.828007	0.758179	0.883401	0.152155	0.135502	0.135976	0.144461	0.319801	0.441001	0.835767	0.106001	0.85372	0.117087	0.683122	0.242421	0.1493	0.395479	0.207292	0.859735	0.822314	0.686422	0.601845	0.503935	0.525564	0.737279
DST_E31_F	0.0300479	0.0242996	0.0253201	0.0351637	0.0308336	0.0317297	0.0368284	0.0275805	0.031801	0.0279988	0.0257797	0.0276976	0.0267709	0.0257393	0.0351902	0.0343207	0.0423659	0.0460882	0.254403	0.0198055	0.0209533	0.882468	0.029054	0.0309187	0.0221863	0.0257772	0.94647	0.0721943	0.0473507	0.0281824	0.0303647	0.0627853	0.0270942	0.95167	0.035634	0.799236	0.035287	0.933637	0.946901	0.95919	0.919624	0.945874	0.961162	0.938294	0.962799	0.853757	0.101973	0.51685	0.0253461
EPS8_P437_F	0.254142	0.232104	0.174234	0.18499	0.241229	0.11643	0.147278	0.267418	0.188978	0.13316	0.149697	0.127957	0.17477	0.170824	0.170845	0.137399	0.136129	0.689991	0.918618	0.405782	0.692395	0.907161	0.690059	0.864936	0.822716	0.799028	0.75922	0.749415	0.188177	0.0710443	0.0807072	0.122301	0.17719	0.938067	0.126971	0.11107	0.393427	0.0643095	0.030309	0.880918	0.778493	0.948978	0.904707	0.922207	0.959179	0.109773	0.0459076	0.113303	0.0654916
TMEFF2_P152_R	0.226502	0.21885	0.209912	0.220799	0.228548	0.204523	0.194769	0.231632	0.214705	0.176973	0.191055	0.172066	0.216203	0.182323	0.255395	0.209531	0.207776	0.299308	0.790298	0.466861	0.192063	0.79559	0.516315	0.661649	0.430173	0.172131	0.800707	0.27664	0.467737	0.202192	0.192654	0.330612	0.321187	0.839083	0.755703	0.698268	0.330201	0.817305	0.353733	0.828939	0.788095	0.782133	0.863212	0.821275	0.835292	0.459294	0.44805	0.681329	0.306224
BMPR1A_P956_F	0.0595837	0.0806646	0.0686556	0.113678	0.113435	0.0840694	0.101055	0.141428	0.115007	0.105325	0.103667	0.136765	0.0756325	0.0978775	0.04596	0.0700685	0.053109	0.0631803	0.0548578	0.505937	0.0993099	0.851823	0.119806	0.662733	0.0477621	0.0442989	0.878672	0.106569	0.324326	0.0270136	0.0296144	0.0862196	0.0956293	0.390864	0.0333968	0.862736	0.0410896	0.89456	0.193502	0.942534	0.811359	0.796226	0.941889	0.891927	0.877744	0.0507479	0.908215	0.0686527	0.030775
GNMT_P197_F	0.184674	0.18212	0.108216	0.152664	0.216743	0.159522	0.101336	0.176381	0.242357	0.234534	0.272741	0.106614	0.13881	0.209749	0.171285	0.103868	0.131868	0.570405	0.849385	0.592655	0.834203	0.863772	0.834352	0.775123	0.933578	0.768395	0.840233	0.0980899	0.0812634	0.0919527	0.0771459	0.760108	0.140905	0.827682	0.0660342	0.184379	0.117643	0.159789	0.745594	0.749917	0.0579648	0.0796003	0.87268	0.121569	0.286429	0.178718	0.0572638	0.0999747	0.0938863
IGF2_E134_R	0.0753392	0.0421441	0.0541308	0.0522476	0.0398665	0.0456702	0.0946512	0.045552	0.0501033	0.0765668	0.0378838	0.175487	0.135435	0.159078	0.291681	0.0644441	0.11468	0.106939	0.891877	0.671795	0.116981	0.942595	0.968976	0.932846	0.15691	0.0805275	0.955157	0.0718804	0.0999924	0.0462857	0.0362823	0.474533	0.861744	0.965923	0.02899	0.790308	0.0400665	0.838782	0.377419	0.852143	0.289865	0.462079	0.963659	0.962365	0.658909	0.201425	0.0819082	0.110575	0.063904
MT1A_E13_R	0.0860393	0.0740517	0.0917805	0.0946017	0.0968947	0.0958479	0.0966461	0.114935	0.0823079	0.0685888	0.0777153	0.105679	0.108454	0.128995	0.17162	0.0562153	0.116539	0.738599	0.823566	0.37093	0.160931	0.873019	0.885397	0.829687	0.779232	0.279812	0.923038	0.144105	0.251544	0.0571623	0.0583492	0.142879	0.195678	0.92335	0.0708331	0.344726	0.262732	0.704938	0.248211	0.866653	0.457497	0.787202	0.913529	0.778635	0.624395	0.647254	0.129162	0.192142	0.1261
MT1A_P49_R	0.0222411	0.0353444	0.0333782	0.0220926	0.0197715	0.0272043	0.0261167	0.0352032	0.0224528	0.0248125	0.0281465	0.019222	0.0493705	0.0624552	0.15068	0.0534553	0.0752338	0.631641	0.848958	0.935441	0.383645	0.856384	0.848955	0.735726	0.912333	0.336936	0.0622647	0.0357447	0.0804604	0.0167787	0.0208812	0.0508391	0.911721	0.915119	0.0483374	0.84162	0.0905601	0.489235	0.0181067	0.898295	0.596874	0.4307	0.934935	0.773618	0.848786	0.66366	0.0207868	0.18298	0.111272
ROR1_P6_F	0.034252	0.0385068	0.0339574	0.0365714	0.0431357	0.039425	0.0482937	0.0446385	0.0356901	0.0365165	0.0444417	0.0478348	0.0418822	0.0348883	0.073048	0.044393	0.0646109	0.0893741	0.856286	0.693999	0.0391218	0.856865	0.0430321	0.788914	0.0321431	0.0436763	0.89708	0.0409339	0.0327927	0.035922	0.0366901	0.229344	0.386373	0.924582	0.232746	0.787061	0.0375641	0.869439	0.599538	0.631721	0.884717	0.918662	0.915454	0.608383	0.688618	0.503657	0.038194	0.757537	0.0317072
TJP1_P326_R	0.0497309	0.044675	0.0427412	0.0467027	0.0494756	0.0394895	0.0527934	0.0389013	0.0389243	0.0476273	0.0447224	0.0451251	0.052	0.0418785	0.0733053	0.0351919	0.0482199	0.440597	0.81274	0.614429	0.081297	0.789067	0.824261	0.694789	0.228315	0.208315	0.821252	0.0733296	0.215125	0.0386841	0.0416378	0.313704	0.513548	0.851032	0.331299	0.881042	0.0425795	0.836314	0.68392	0.86592	0.760606	0.815064	0.922844	0.827326	0.398485	0.469326	0.505703	0.591598	0.517931
ADCYAP1_P455_R	0.0525193	0.0487929	0.0639246	0.0653372	0.0836735	0.0538822	0.065432	0.0504852	0.0500533	0.0579964	0.0505558	0.0454662	0.0763981	0.0737192	0.177919	0.0681727	0.108988	0.0560307	0.406585	0.69355	0.0660815	0.815753	0.88192	0.729836	0.041917	0.174415	0.922981	0.088011	0.0652865	0.0450359	0.0563772	0.186297	0.589765	0.910088	0.132138	0.24283	0.0581101	0.84217	0.728387	0.794006	0.800552	0.757718	0.895128	0.916092	0.792423	0.0847863	0.0959735	0.0899989	0.703592
COL4A3_P545_F	0.0390307	0.0642666	0.0394347	0.0422093	0.0506888	0.047503	0.0625427	0.0546081	0.0399105	0.0537317	0.0384057	0.0537127	0.0467841	0.0411866	0.0588798	0.0439448	0.0560032	0.378518	0.823095	0.616183	0.0428723	0.727583	0.0416092	0.615691	0.136029	0.305541	0.862806	0.0439396	0.0982018	0.039858	0.0426614	0.17028	0.125959	0.842766	0.550547	0.758867	0.085625	0.602548	0.889419	0.90912	0.782947	0.759801	0.852024	0.875357	0.850954	0.228187	0.419333	0.647874	0.115549
FGF12_E61_R	0.159622	0.152468	0.159714	0.131999	0.204106	0.179243	0.169154	0.156355	0.144984	0.116776	0.12044	0.0723385	0.139472	0.174132	0.258371	0.196982	0.24729	0.610761	0.437588	0.0416785	0.113395	0.901188	0.918434	0.6496	0.132706	0.712005	0.773133	0.373931	0.271323	0.138943	0.125562	0.235347	0.111036	0.9309	0.228676	0.292179	0.272527	0.388645	0.833095	0.782852	0.33578	0.406816	0.924056	0.823732	0.795248	0.877319	0.44335	0.314288	0.343328
FZD9_P175_F	0.0446996	0.0481838	0.0474174	0.0399861	0.0451385	0.052655	0.04786	0.0508352	0.0377825	0.0351996	0.0542054	0.0365467	0.0495125	0.0519018	0.0484283	0.0536549	0.0511789	0.152072	0.882124	0.851937	0.0796908	0.837008	0.866176	0.810691	0.719347	0.165197	0.942112	0.061641	0.0456248	0.0448286	0.0390198	0.0400466	0.136884	0.932262	0.0575197	0.637028	0.157285	0.61075	0.0510392	0.732581	0.0463539	0.290999	0.950102	0.790247	0.872601	0.25202	0.326273	0.170985	0.513804
IMPACT_P234_R	0.0662621	0.0528232	0.0382768	0.054847	0.0504401	0.0248023	0.0451152	0.0539598	0.046942	0.0342729	0.0617952	0.0492829	0.0735805	0.0539087	0.18081	0.166456	0.113152	0.60731	0.809964	0.920653	0.894039	0.927506	0.939187	0.875595	0.752468	0.712744	0.952613	0.0732286	0.0384569	0.0204026	0.0214473	0.302449	0.740959	0.950795	0.129171	0.0322165	0.562615	0.0245193	0.208732	0.911229	0.127931	0.591154	0.722509	0.488791	0.957939	0.0403957	0.0386954	0.0841957	0.045387
RARB_E114_F	0.0203406	0.0149173	0.0223706	0.0214262	0.0285772	0.0221701	0.0258935	0.0319543	0.0224214	0.0266989	0.0232033	0.0267612	0.0452289	0.0383831	0.0974317	0.0350666	0.0763173	0.0282512	0.832205	0.402473	0.179434	0.87146	0.901786	0.0350142	0.0179736	0.0233047	0.939788	0.0332711	0.118905	0.0154333	0.0158677	0.0464072	0.0686589	0.846701	0.0489166	0.348337	0.0937326	0.442141	0.506091	0.768633	0.797886	0.769349	0.96487	0.470744	0.831829	0.221136	0.204057	0.367331	0.614806
RARRES1_E235_F	0.0283196	0.031067	0.0298056	0.0291875	0.0366572	0.0392247	0.0415377	0.0335055	0.0236887	0.024491	0.0304832	0.0260323	0.0330123	0.0301182	0.0462088	0.0433475	0.0505261	0.49836	0.875359	0.144873	0.0305035	0.796811	0.843788	0.710636	0.0332242	0.788002	0.864645	0.0410132	0.0346082	0.028564	0.0289263	0.0482401	0.0572838	0.860822	0.0296323	0.833181	0.701024	0.928874	0.546675	0.333602	0.830057	0.923817	0.912795	0.617683	0.0390865	0.0485535	0.0279677	0.0471904	0.029759
TES_E172_F	0.0422875	0.0391042	0.0442009	0.0387299	0.0414863	0.0493635	0.0612279	0.0441659	0.0403929	0.0426821	0.0510632	0.0465014	0.0405491	0.0377938	0.0471723	0.099138	0.0425131	0.0441797	0.0510692	0.769574	0.090177	0.898659	0.0412851	0.0400388	0.0550781	0.0419601	0.122443	0.278056	0.174428	0.0567804	0.0324909	0.0353567	0.173722	0.0284479	0.726174	0.624054	0.137845	0.927906	0.0361617	0.926481	0.923408	0.901241	0.940427	0.881574	0.937526	0.813584	0.375727	0.33061	0.192025
ZNF215_P129_R	0.0758603	0.0837918	0.0750881	0.0889507	0.0559555	0.0725492	0.0819558	0.121804	0.0975307	0.0744661	0.10452	0.100819	0.0751443	0.0859322	0.0612601	0.206142	0.0661516	0.277318	0.832806	0.715418	0.147065	0.0665328	0.907081	0.566698	0.843904	0.084693	0.918177	0.0539524	0.180885	0.102869	0.108493	0.325607	0.0874189	0.788617	0.256953	0.540216	0.584727	0.485316	0.609779	0.922731	0.392193	0.817826	0.802783	0.909795	0.307158	0.652567	0.1438	0.223862	0.275036
ADCYAP1_P398_F	0.061739	0.0705894	0.0974142	0.0765248	0.0854673	0.0600663	0.0842349	0.0695361	0.053903	0.0543729	0.0760179	0.0783341	0.066319	0.0944061	0.215639	0.0875871	0.122741	0.0577796	0.619817	0.0509111	0.189234	0.838586	0.832311	0.670586	0.0464978	0.195499	0.895373	0.18206	0.0633506	0.0370089	0.0418043	0.307259	0.260587	0.881077	0.220726	0.564856	0.168427	0.734607	0.795145	0.889409	0.771801	0.827487	0.883499	0.892545	0.698119	0.0877606	0.646446	0.128218	0.486874
ASCL1_E24_F	0.039944	0.0507705	0.0442009	0.0381624	0.0483532	0.0483969	0.0506079	0.0417471	0.0404548	0.0358	0.0343236	0.0622166	0.031632	0.0559729	0.0529935	0.0385933	0.0603719	0.0596161	0.81382	0.106901	0.0327021	0.849349	0.899474	0.758658	0.0443027	0.480152	0.937086	0.0742336	0.192799	0.0392777	0.0523926	0.487631	0.469339	0.93631	0.0503218	0.650742	0.038477	0.243718	0.892665	0.808712	0.321335	0.471058	0.909423	0.893421	0.642427	0.0379442	0.0690813	0.584185	0.0463283
CDH11_P203_R	0.0563843	0.0514834	0.046921	0.0455034	0.0745589	0.041352	0.0517618	0.0420804	0.0420017	0.0423057	0.0346137	0.0450403	0.0675737	0.0480495	0.18256	0.0552483	0.104331	0.0559799	0.870908	0.970385	0.325427	0.826992	0.875573	0.699958	0.219015	0.0347668	0.916149	0.0881141	0.0387644	0.0228267	0.0400161	0.0311894	0.822605	0.934947	0.0196004	0.0247837	0.0229594	0.712207	0.658246	0.804883	0.285876	0.0427369	0.954958	0.913199	0.0398623	0.234015	0.0920645	0.7238	0.232065
CDH13_E102_F	0.0530868	0.0576091	0.0671748	0.04243	0.0734052	0.0520726	0.0832265	0.0693843	0.0726341	0.0764379	0.090655	0.0510902	0.10309	0.098256	0.232016	0.0633401	0.136599	0.442932	0.812583	0.83932	0.124174	0.88787	0.882795	0.696653	0.210535	0.492786	0.877094	0.165487	0.512599	0.0298827	0.0838168	0.0735833	0.455977	0.934441	0.283326	0.949741	0.0623845	0.350717	0.164889	0.781105	0.552226	0.455753	0.951257	0.174506	0.929634	0.331248	0.0552916	0.350493	0.0530915
CYP1B1_P212_F	0.0436129	0.053921	0.0469959	0.078208	0.044922	0.100166	0.0725051	0.0509934	0.0597667	0.0421193	0.0578679	0.114654	0.0553493	0.0423112	0.0619238	0.0438994	0.0646134	0.0559349	0.0463707	0.35908	0.0511034	0.831343	0.0557498	0.574177	0.0424214	0.0679688	0.0487148	0.0663588	0.155981	0.0586884	0.0759769	0.246762	0.102733	0.856733	0.0900644	0.881633	0.212854	0.853359	0.485484	0.942462	0.878844	0.916711	0.925492	0.933324	0.882958	0.199057	0.119648	0.166864	0.0465772
EGR4_E70_F	0.0289062	0.038385	0.0334273	0.0391502	0.0257642	0.067506	0.0452698	0.0638168	0.0548842	0.0275711	0.0612171	0.0957831	0.0418961	0.0247404	0.0370975	0.0307626	0.0332653	0.0598337	0.118852	0.152325	0.0400085	0.855093	0.644437	0.155075	0.297587	0.0469286	0.794319	0.0419568	0.0450386	0.0399682	0.0565605	0.099171	0.0586137	0.82073	0.16335	0.936287	0.121769	0.89415	0.594253	0.870717	0.824822	0.896002	0.878131	0.698912	0.675527	0.650902	0.536906	0.696901	0.397719
FGF3_P171_R	0.0566961	0.0662733	0.0542183	0.0546798	0.0672792	0.0343055	0.0642938	0.0518286	0.0571588	0.0540634	0.0543281	0.0796384	0.0946436	0.126983	0.144033	0.085108	0.0799605	0.127098	0.260835	0.0926541	0.523297	0.91244	0.927578	0.664059	0.708948	0.7541	0.498008	0.117836	0.156775	0.0241627	0.0583996	0.0470714	0.199172	0.947905	0.0450791	0.760388	0.0445535	0.825387	0.354631	0.704409	0.157448	0.726134	0.942431	0.842802	0.871836	0.0716921	0.0507144	0.0789421	0.128626
HOXB13_P17_R	0.0258837	0.0628732	0.03418	0.045788	0.0640068	0.0258968	0.0696781	0.0307368	0.0376284	0.0331194	0.0506123	0.0241236	0.0497573	0.06208	0.111246	0.0520448	0.0814311	0.438377	0.812956	0.0175262	0.0476195	0.831641	0.876981	0.204556	0.75719	0.449728	0.913552	0.0372805	0.0277087	0.0267491	0.0267347	0.0898427	0.309286	0.913635	0.0416606	0.200555	0.0778765	0.889852	0.0229907	0.758939	0.449647	0.132015	0.941703	0.435209	0.907638	0.0981842	0.05592	0.37728	0.496329
IGFBP3_E65_R	0.065101	0.0663213	0.0526733	0.0561407	0.0666517	0.052978	0.071479	0.0637795	0.0617995	0.0493072	0.0605474	0.0887567	0.058216	0.0548956	0.121353	0.0641047	0.0813577	0.12238	0.888649	0.287378	0.056034	0.827608	0.565145	0.729799	0.0689894	0.0382076	0.922813	0.108142	0.0605465	0.0475862	0.0530428	0.2354	0.119074	0.919927	0.0741237	0.730869	0.0499129	0.883582	0.754615	0.924856	0.748054	0.895573	0.948755	0.892148	0.596495	0.162762	0.168407	0.5703	0.0585033
SOX2_P546_F	0.0614999	0.0604089	0.0656614	0.0732867	0.0860964	0.0669388	0.0713379	0.100995	0.0617038	0.0541699	0.0785536	0.0721125	0.0582552	0.0728086	0.199509	0.117432	0.157442	0.492985	0.91106	0.720701	0.0511547	0.89352	0.277155	0.800621	0.803685	0.668502	0.551695	0.0632692	0.727511	0.044148	0.0493632	0.13597	0.620584	0.932046	0.514248	0.534896	0.67801	0.337677	0.0716822	0.918511	0.771907	0.912428	0.951541	0.335779	0.927026	0.326152	0.0535808	0.481729	0.7412
TFPI2_P9_F	0.0770494	0.0634298	0.0638673	0.0596423	0.053307	0.0508845	0.0597504	0.0584286	0.0455856	0.0581919	0.0531673	0.0564844	0.0608923	0.0403944	0.0608918	0.0493327	0.0456298	0.248741	0.850821	0.223432	0.706159	0.875845	0.880699	0.307168	0.706062	0.188196	0.707976	0.110334	0.425585	0.0456315	0.0507696	0.0787604	0.0649329	0.895553	0.132855	0.758501	0.0631149	0.741533	0.829518	0.90433	0.589194	0.85487	0.913428	0.903176	0.527374	0.345348	0.0585202	0.302373	0.0589018
AGTR1_P41_F	0.0340503	0.0405946	0.0379601	0.0374699	0.0328654	0.0378459	0.0294226	0.0522437	0.0260656	0.0395109	0.0400473	0.0610523	0.04792	0.0566697	0.0986137	0.0330161	0.0584129	0.437543	0.433365	0.249058	0.0320894	0.882893	0.911154	0.552796	0.92904	0.148249	0.931238	0.35274	0.0976691	0.0226072	0.0246116	0.0494017	0.172712	0.733553	0.525667	0.854279	0.591604	0.695425	0.720856	0.906798	0.238821	0.370478	0.949869	0.838754	0.568814	0.595792	0.860367	0.492929	0.742911
BMP4_P123_R	0.0400699	0.0357329	0.0409442	0.0478018	0.049481	0.0559904	0.0644751	0.0707157	0.0521562	0.041961	0.0446075	0.0419766	0.0645124	0.0551237	0.096155	0.21343	0.0843925	0.0916389	0.916824	0.0591666	0.0442587	0.919757	0.0517192	0.37862	0.0360664	0.0494546	0.9543	0.0532593	0.0665935	0.0463372	0.0478328	0.241731	0.0518587	0.942124	0.0389065	0.61629	0.0643332	0.499338	0.756086	0.802909	0.909441	0.728044	0.0557258	0.954224	0.861642	0.0640236	0.0507966	0.04458	0.0363056
CDH1_P52_R	0.0446906	0.0623607	0.0448402	0.0348339	0.0465319	0.0451494	0.0541626	0.0745403	0.0318628	0.0430335	0.0381836	0.0726331	0.0531182	0.0494468	0.135943	0.096889	0.078461	0.414752	0.613404	0.158548	0.147557	0.909634	0.916893	0.794307	0.84305	0.771249	0.957347	0.186881	0.247237	0.0272176	0.0321311	0.0694345	0.318772	0.952948	0.0456436	0.248688	0.0355641	0.195047	0.0950866	0.731411	0.623568	0.71883	0.938498	0.387386	0.78328	0.685483	0.352388	0.24497	0.0958952
CEBPA_P706_F	0.0602582	0.0557402	0.0516674	0.0525001	0.0917644	0.0841746	0.0700317	0.0713764	0.0628476	0.0768266	0.0504436	0.0987952	0.0612818	0.076937	0.121174	0.0616014	0.0728807	0.0679958	0.822962	0.0423172	0.199972	0.922732	0.0823866	0.778537	0.0466201	0.0446065	0.95096	0.0934063	0.0550048	0.0578512	0.0600152	0.0411717	0.511132	0.944855	0.056437	0.033947	0.0518657	0.0358887	0.267875	0.785358	0.800034	0.306988	0.949848	0.92203	0.390948	0.195987	0.0378806	0.0443277	0.0342078
CSPG2_P82_R	0.110981	0.0944219	0.117856	0.125971	0.133221	0.172557	0.144993	0.122337	0.106022	0.0908882	0.0916731	0.273425	0.139502	0.185195	0.148274	0.173179	0.124343	0.18103	0.196414	0.377062	0.0967137	0.0565335	0.917899	0.189903	0.0888743	0.316393	0.0533251	0.836654	0.176286	0.117168	0.109931	0.131072	0.134859	0.333042	0.902512	0.888186	0.143625	0.123895	0.551555	0.919719	0.603378	0.901962	0.958576	0.872393	0.844991	0.261632	0.603869	0.232602	0.074881
DST_P262_R	0.0677989	0.0540955	0.0640071	0.0637247	0.0602252	0.0521141	0.0539814	0.0548617	0.0499023	0.0497231	0.0525138	0.0487046	0.0473062	0.0483806	0.0527035	0.0575964	0.0531669	0.0891011	0.103548	0.0887101	0.0458131	0.835479	0.099689	0.0576426	0.0488913	0.0432711	0.430279	0.0629137	0.0581692	0.0520004	0.0546016	0.0575951	0.0531577	0.878393	0.0575543	0.431503	0.0597363	0.889019	0.900393	0.900155	0.739891	0.762953	0.877607	0.888876	0.918304	0.714791	0.0699618	0.135212	0.0466652
EPHA5_E158_R	0.0638612	0.0473001	0.0419055	0.0538183	0.0518597	0.0492506	0.0523435	0.0469637	0.038676	0.0481716	0.0418367	0.0486048	0.0644982	0.0533015	0.0944191	0.0905354	0.0546941	0.118039	0.671624	0.155213	0.0351789	0.840538	0.872	0.465439	0.0649968	0.538367	0.0435552	0.0815658	0.0579797	0.036205	0.0388938	0.0796342	0.437186	0.926283	0.108004	0.62937	0.160888	0.927843	0.247332	0.909224	0.739942	0.860609	0.947604	0.882251	0.913654	0.388891	0.0932103	0.480197	0.349053
GATA6_P21_R	0.027555	0.0320006	0.0350635	0.0415678	0.0410041	0.0431078	0.0381346	0.0341306	0.0292575	0.0283133	0.0309843	0.028505	0.0272569	0.0260246	0.0549311	0.0365785	0.0405502	0.0549701	0.80168	0.081186	0.0290671	0.902043	0.697557	0.523916	0.0295626	0.029868	0.0485071	0.0315892	0.0339745	0.0381645	0.0247937	0.0285823	0.0811178	0.957488	0.0304724	0.199102	0.0341789	0.461168	0.142599	0.956609	0.87934	0.831381	0.967027	0.956981	0.964527	0.0338	0.0289895	0.0369733	0.026066
IGSF4_P454_F	0.0355767	0.03445	0.0380986	0.0344313	0.0491195	0.037506	0.0452428	0.0391724	0.0340737	0.0311286	0.043974	0.0384117	0.0423364	0.0391914	0.0868216	0.0651285	0.0618899	0.0396471	0.689473	0.522393	0.0278293	0.603252	0.0328232	0.46665	0.0266282	0.032526	0.807298	0.179473	0.0645351	0.0286737	0.034327	0.48154	0.142589	0.634315	0.187062	0.735612	0.783496	0.505149	0.887753	0.860041	0.686089	0.796792	0.815675	0.820776	0.835703	0.53843	0.272149	0.437065	0.501559
IL17RB_P788_R	0.039223	0.0224279	0.0486279	0.0318664	0.0602073	0.030841	0.0333513	0.0622799	0.0297849	0.0655546	0.0752913	0.0270099	0.0418984	0.0277108	0.0331025	0.0322213	0.0382945	0.0339182	0.0652985	0.374366	0.0261689	0.844685	0.890042	0.530072	0.0391155	0.0269311	0.75812	0.0905437	0.145391	0.0245341	0.0207941	0.0622161	0.0779066	0.851632	0.0487055	0.762051	0.0547222	0.0446793	0.305106	0.923992	0.646459	0.59617	0.927101	0.763125	0.823404	0.048632	0.0903196	0.0428419	0.537505
ITGA2_E120_F	0.0367158	0.0327911	0.045131	0.0473282	0.039099	0.0352581	0.0481004	0.0356604	0.0328944	0.036594	0.0333363	0.0338457	0.0546328	0.0421597	0.0902972	0.102808	0.0660219	0.0528342	0.035423	0.290158	0.0324805	0.0300473	0.0363378	0.0304022	0.0295887	0.0338642	0.0289062	0.401682	0.205332	0.0377171	0.0368617	0.47648	0.117755	0.0263009	0.032267	0.895043	0.0565876	0.946795	0.96636	0.147789	0.920008	0.960115	0.965466	0.95143	0.964103	0.891127	0.215598	0.500118	0.0276646
MEST_P4_F	0.0442585	0.0296007	0.11348	0.0470109	0.0602148	0.052054	0.0419925	0.079614	0.0770366	0.0668913	0.0535726	0.0317839	0.0330688	0.0944857	0.0760775	0.0854006	0.0521924	0.824523	0.803548	0.943421	0.0575978	0.898638	0.89614	0.649042	0.812953	0.86563	0.744369	0.0832535	0.043428	0.0918353	0.0729584	0.0613452	0.436676	0.944517	0.0452574	0.106153	0.232043	0.743592	0.0571106	0.328585	0.636363	0.797031	0.0291795	0.720445	0.549754	0.0839107	0.0510754	0.713089	0.0712053
MEST_P62_R	0.0513947	0.0554832	0.0770437	0.0632517	0.0994409	0.06789	0.0832014	0.139212	0.136073	0.0735514	0.0815433	0.0757929	0.0938907	0.140538	0.098771	0.151535	0.0605444	0.742685	0.840097	0.973122	0.475351	0.859873	0.84481	0.538543	0.728571	0.695371	0.680683	0.794254	0.036587	0.12957	0.0640261	0.126577	0.369032	0.943012	0.106871	0.132614	0.829534	0.537831	0.178255	0.278808	0.522751	0.925001	0.0209789	0.664586	0.72678	0.0769456	0.0979754	0.142364	0.155313
PAX6_P50_R	0.025178	0.0223736	0.0237746	0.0234053	0.0339621	0.029001	0.0370507	0.0371379	0.0256688	0.0305229	0.0301385	0.031564	0.0408237	0.0224738	0.0565278	0.173419	0.0610899	0.501363	0.694032	0.107574	0.0288335	0.881181	0.86779	0.365605	0.0308957	0.0251019	0.924295	0.0252118	0.047162	0.0257757	0.0334058	0.050505	0.711958	0.914396	0.018609	0.0670837	0.0578471	0.0487488	0.509875	0.899496	0.347404	0.91563	0.802254	0.810029	0.901215	0.0775317	0.0308489	0.498701	0.0642567
PTGS2_P524_R	0.0629712	0.0469789	0.0528518	0.0463441	0.0621273	0.0490603	0.0533147	0.0540368	0.0460331	0.0540452	0.0631774	0.0532705	0.0710297	0.0556822	0.100034	0.0651892	0.0894372	0.102861	0.27658	0.0228039	0.0787675	0.820019	0.0293462	0.413595	0.0624278	0.093544	0.643005	0.17876	0.195513	0.0375321	0.0365785	0.0297557	0.0782856	0.875193	0.868542	0.237575	0.681693	0.925663	0.575336	0.871532	0.838989	0.367732	0.902245	0.777599	0.908709	0.490389	0.620779	0.372559	0.192585
RASGRF1_E16_F	0.0317195	0.0427309	0.0323871	0.0308993	0.0424061	0.0331694	0.0472661	0.0412319	0.0345046	0.0386307	0.0342316	0.028364	0.0320657	0.0313921	0.0540134	0.0338803	0.0423562	0.692676	0.841722	0.525992	0.0316224	0.879742	0.898913	0.347358	0.1483	0.163909	0.949336	0.222836	0.0320876	0.0265824	0.0304844	0.068892	0.69401	0.95179	0.0337069	0.322472	0.0327033	0.697766	0.226673	0.940128	0.690936	0.73163	0.96944	0.924737	0.90117	0.0897141	0.0711566	0.139841	0.354528
SLIT2_E111_R	0.064813	0.0553089	0.0644543	0.0603308	0.0798708	0.0757853	0.0646803	0.0702542	0.0571774	0.0518474	0.0603414	0.0394166	0.0770387	0.0667433	0.159874	0.126441	0.0875571	0.767806	0.80588	0.630191	0.104437	0.879951	0.858993	0.760749	0.816888	0.230738	0.750658	0.115096	0.0974018	0.0440831	0.0519058	0.140461	0.635257	0.90364	0.141583	0.651376	0.0436411	0.893373	0.0379738	0.0347292	0.245689	0.0509592	0.0330437	0.376082	0.0427042	0.640164	0.160632	0.473121	0.273529
TGFBI_P31_R	0.0313235	0.0320828	0.0310499	0.0340771	0.0390257	0.0420496	0.0462249	0.045296	0.035167	0.0275284	0.0347641	0.0343198	0.0382571	0.0351047	0.0647431	0.0410139	0.0420505	0.529834	0.899079	0.688719	0.0315771	0.881066	0.920521	0.804098	0.939695	0.519579	0.912061	0.0303607	0.0265742	0.0323584	0.0316099	0.0300667	0.191401	0.9436	0.0256261	0.174832	0.0379349	0.534186	0.0269239	0.323747	0.833603	0.18089	0.954398	0.273992	0.207805	0.182219	0.377564	0.146996	0.0382864
TWIST1_E117_R	0.0391986	0.0481354	0.0471799	0.0359291	0.0345331	0.0258231	0.034159	0.0336487	0.0259913	0.0366857	0.0313932	0.0417778	0.0319355	0.0483902	0.0379736	0.0298376	0.037358	0.0875949	0.169831	0.0412653	0.0292519	0.917222	0.702485	0.0233764	0.0309607	0.0287906	0.028399	0.0345437	0.0302275	0.0289858	0.028547	0.0312991	0.0368375	0.756418	0.0350862	0.3244	0.27077	0.914603	0.303632	0.94413	0.918112	0.930725	0.953617	0.835291	0.932433	0.15015	0.0283563	0.0579967	0.0284415
ALK_E183_R	0.132878	0.165672	0.154769	0.159852	0.193068	0.166726	0.172763	0.214685	0.170214	0.13599	0.153852	0.136146	0.17703	0.154639	0.193029	0.191277	0.180355	0.471537	0.524586	0.439646	0.143495	0.768553	0.150802	0.431439	0.438446	0.488678	0.389679	0.241024	0.161221	0.155429	0.141615	0.211134	0.891792	0.899213	0.259011	0.508532	0.139807	0.749467	0.486267	0.924213	0.528925	0.860136	0.918542	0.897137	0.434709	0.182072	0.407948	0.550226	0.183206
AXL_E61_F	0.108725	0.104324	0.125759	0.143877	0.142818	0.11048	0.112704	0.283483	0.139387	0.145162	0.101131	0.0740458	0.107541	0.175428	0.221469	0.110262	0.0856847	0.227485	0.762806	0.834179	0.203173	0.845705	0.896013	0.635549	0.429329	0.071918	0.945339	0.17397	0.0589822	0.129448	0.222466	0.520976	0.359767	0.90874	0.287937	0.429304	0.0689063	0.744864	0.15697	0.936811	0.717696	0.784834	0.0979895	0.558667	0.2533	0.395823	0.708076	0.0867939	0.0740005
CAV2_E33_R	0.0415588	0.0310846	0.0499962	0.0328636	0.0635501	0.0302786	0.0367133	0.0336441	0.0392525	0.0478828	0.0435897	0.0381763	0.0488764	0.0357552	0.0483297	0.0868985	0.042893	0.0665142	0.811196	0.290127	0.0662689	0.910034	0.905448	0.0613288	0.0316874	0.026147	0.933906	0.0470886	0.139324	0.0342971	0.0259924	0.0642109	0.0497585	0.924557	0.0408186	0.211553	0.0867317	0.915674	0.0301054	0.0302637	0.0285006	0.0342188	0.0356969	0.0296057	0.0265054	0.364581	0.344751	0.785391	0.724382
CHFR_P501_F	0.0302634	0.0276939	0.0304935	0.0235279	0.0264835	0.0273356	0.0351593	0.0295451	0.0316488	0.036621	0.0358265	0.0330573	0.0365386	0.0283896	0.0315754	0.0370914	0.0341143	0.0516965	0.821922	0.286769	0.804951	0.0365778	0.865709	0.888758	0.02506	0.029945	0.0238165	0.0303212	0.0333687	0.0282761	0.0272075	0.649713	0.119357	0.0385137	0.0229385	0.0257285	0.262737	0.938569	0.0814809	0.97031	0.110778	0.051575	0.957165	0.027368	0.950353	0.670443	0.395049	0.0377206	0.0952731
CSPG2_E38_F	0.0356631	0.0260164	0.0347402	0.0430553	0.0341109	0.034766	0.0477519	0.0270194	0.0387481	0.0477483	0.0351514	0.0272947	0.0405268	0.0721778	0.0482709	0.0672208	0.0635872	0.0753933	0.332753	0.0861225	0.022027	0.0214928	0.769282	0.285548	0.0214054	0.180213	0.0228888	0.0942251	0.0880638	0.0286006	0.0394819	0.0249738	0.790731	0.823399	0.620686	0.776958	0.0555356	0.652916	0.673324	0.931845	0.726659	0.677895	0.915528	0.929709	0.916099	0.209179	0.102047	0.0645861	0.0261916
EGFR_P260_R	0.062924	0.0570455	0.0586769	0.058111	0.0725212	0.05568	0.0632528	0.0645925	0.0554743	0.0461527	0.0775852	0.0579829	0.0610504	0.0534462	0.111924	0.0843603	0.07853	0.315188	0.84061	0.253885	0.0557574	0.892996	0.921277	0.429914	0.0818182	0.052354	0.924861	0.0789129	0.253219	0.0444437	0.0387115	0.0537422	0.122003	0.937877	0.317663	0.0599167	0.0490569	0.740319	0.715724	0.814812	0.694641	0.477275	0.923335	0.928312	0.612622	0.087688	0.0516137	0.0955474	0.0960315
FAT_P973_R	0.0980964	0.107556	0.111961	0.108422	0.234092	0.126233	0.143969	0.0996391	0.110674	0.108396	0.108823	0.0825434	0.225156	0.179768	0.337351	0.382195	0.298448	0.0878234	0.902484	0.617862	0.0460787	0.853612	0.241049	0.0338427	0.0357844	0.564862	0.0246408	0.0410962	0.0433518	0.061939	0.0684986	0.39798	0.573629	0.904408	0.711654	0.67408	0.350718	0.916779	0.0546987	0.561597	0.691679	0.656421	0.926929	0.917395	0.0505114	0.473358	0.43786	0.47309	0.748284
FGF3_E198_R	0.0224598	0.0259224	0.0202108	0.0201346	0.0401576	0.018307	0.0289223	0.02452	0.0192595	0.020381	0.0182926	0.0216742	0.0215129	0.0220816	0.0508134	0.0375244	0.0340008	0.0302445	0.647367	0.208829	0.0235756	0.755176	0.835955	0.391257	0.315553	0.0422663	0.833924	0.0191781	0.0205577	0.0177828	0.016942	0.122411	0.117944	0.896006	0.0207383	0.266024	0.0185508	0.184023	0.0193993	0.876763	0.361145	0.247275	0.940785	0.817992	0.859942	0.0497983	0.022528	0.078463	0.0245772
FGFR2_P266_R	0.0583063	0.0718437	0.0659291	0.063329	0.0808948	0.0661527	0.0968514	0.0802686	0.0662703	0.0519585	0.0696205	0.0697128	0.0839773	0.0818581	0.127068	0.120742	0.125708	0.0678324	0.696344	0.23351	0.0624361	0.561251	0.309764	0.372395	0.0572954	0.219584	0.771332	0.0693302	0.0683979	0.0553996	0.0458876	0.100612	0.0879698	0.756913	0.692915	0.813607	0.0718167	0.654727	0.643601	0.815767	0.643736	0.748317	0.783569	0.750568	0.802667	0.367365	0.72024	0.553826	0.210119
GNMT_E126_F	0.16113	0.150821	0.144093	0.141074	0.159471	0.133563	0.123439	0.141721	0.124258	0.113816	0.12318	0.118986	0.142199	0.133507	0.1812	0.220368	0.189407	0.581391	0.87029	0.551915	0.321236	0.829472	0.874921	0.792921	0.900283	0.746519	0.702812	0.160211	0.162125	0.141858	0.147405	0.169774	0.223748	0.893572	0.151505	0.701981	0.12469	0.817291	0.183367	0.606467	0.125576	0.114938	0.808696	0.184458	0.179031	0.13461	0.122413	0.103739	0.117959
HOXA11_P698_F	0.0797531	0.0589783	0.0747875	0.071358	0.0732528	0.0580166	0.0725766	0.0772587	0.0676682	0.103643	0.0795884	0.0441412	0.149168	0.0929571	0.270336	0.115463	0.0928931	0.62683	0.579866	0.21827	0.0670611	0.920838	0.900362	0.811826	0.845919	0.233454	0.183692	0.719038	0.042008	0.0890188	0.0588694	0.0453986	0.623392	0.935663	0.0724305	0.04201	0.488278	0.739986	0.0411979	0.666298	0.282695	0.776921	0.456184	0.0620702	0.770632	0.134976	0.165059	0.0951054	0.324438
HOXA9_E252_R	0.0508169	0.0480632	0.0622238	0.0571962	0.083756	0.0628248	0.0638762	0.0728152	0.0688932	0.0547396	0.0636744	0.0463155	0.0786122	0.109744	0.277444	0.180312	0.1435	0.114324	0.757313	0.202005	0.129068	0.886483	0.0921371	0.838976	0.860113	0.61255	0.22567	0.0943217	0.0878243	0.0457199	0.0516217	0.0965265	0.211239	0.940414	0.14359	0.528984	0.123199	0.740472	0.136039	0.699077	0.52504	0.615203	0.945062	0.88235	0.794976	0.135838	0.175426	0.315029	0.336469
HS3ST2_P546_F	0.0891461	0.0874873	0.076632	0.0710723	0.107432	0.0516567	0.0935365	0.122426	0.0831798	0.0866557	0.0692123	0.0563652	0.0776102	0.0889735	0.208192	0.181277	0.126079	0.436522	0.737185	0.819574	0.162251	0.611806	0.671432	0.53255	0.797462	0.605937	0.745727	0.249207	0.317591	0.0540214	0.0617928	0.213422	0.276732	0.680666	0.492107	0.726397	0.381945	0.521061	0.76059	0.842961	0.710098	0.783531	0.717626	0.757017	0.777017	0.611203	0.338829	0.480929	0.442341
IHH_E186_F	0.0637316	0.0541919	0.040321	0.0322367	0.0845765	0.0483399	0.0514194	0.0554345	0.056732	0.0598118	0.0781705	0.0323524	0.0621742	0.13691	0.132345	0.0579239	0.113491	0.56767	0.820388	0.139957	0.0419772	0.877655	0.918897	0.818469	0.876358	0.367174	0.901122	0.10175	0.038908	0.0328685	0.068047	0.0342533	0.0700586	0.928011	0.0294205	0.177726	0.0592513	0.83785	0.544868	0.248866	0.0663114	0.0651283	0.700087	0.169414	0.408929	0.0471472	0.0735811	0.0515454	0.0360787
IHH_P246_R	0.0403399	0.0456058	0.0360091	0.0550327	0.0773673	0.0489046	0.0642396	0.0392358	0.0573409	0.0371444	0.0466382	0.0399933	0.0794908	0.0476668	0.0603002	0.0744776	0.110462	0.0519183	0.887152	0.224129	0.0466202	0.87665	0.870773	0.742241	0.036607	0.0408572	0.874276	0.0822548	0.0579558	0.0333535	0.0452629	0.132449	0.0874531	0.928804	0.0514241	0.142378	0.080653	0.387591	0.533761	0.71856	0.578166	0.868754	0.952783	0.702887	0.867826	0.243064	0.0886078	0.08516	0.0509195
NFKB1_P496_F	0.379061	0.306388	0.17941	0.152871	0.160146	0.195349	0.223926	0.274765	0.318975	0.180571	0.331291	0.280216	0.188411	0.152522	0.123272	0.120067	0.102806	0.219264	0.876784	0.96761	0.919652	0.944501	0.0991682	0.922954	0.111147	0.0809466	0.942777	0.0977586	0.0696306	0.287343	0.17388	0.153547	0.891221	0.856406	0.10717	0.117792	0.228548	0.0936285	0.0478839	0.0975497	0.112336	0.118784	0.0458378	0.0876277	0.122457	0.115006	0.118874	0.0922238	0.130246
NRG1_P558_R	0.143966	0.117842	0.0636777	0.115592	0.104492	0.0992291	0.154153	0.135011	0.102374	0.125532	0.0949932	0.11396	0.13109	0.126039	0.290921	0.160084	0.198153	0.0566842	0.577019	0.193201	0.040063	0.86457	0.0300959	0.732964	0.198472	0.0691647	0.88117	0.178087	0.222296	0.0414414	0.128804	0.125321	0.784346	0.93899	0.395902	0.691311	0.043593	0.919855	0.0256377	0.61315	0.396539	0.90788	0.929186	0.0213805	0.234957	0.22037	0.155734	0.6306	0.131711
PAX6_E129_F	0.0510378	0.0500209	0.0596183	0.0667048	0.0651127	0.055136	0.0612986	0.0652358	0.0614344	0.0481654	0.0528781	0.0422576	0.0862804	0.05404	0.0869334	0.114748	0.0984561	0.556217	0.552619	0.0282432	0.0628172	0.867722	0.869202	0.436785	0.0509315	0.0486678	0.19095	0.0594892	0.0879628	0.0446851	0.0518722	0.0849059	0.601505	0.826936	0.0671639	0.0676985	0.0752513	0.0747761	0.456608	0.863894	0.537969	0.878751	0.842503	0.780521	0.758201	0.0967318	0.0511978	0.617655	0.567383
RAB32_E314_R	0.0319543	0.0295863	0.0414565	0.0336797	0.0442888	0.0347349	0.0350024	0.0329096	0.0337958	0.034521	0.0297603	0.0294366	0.0356002	0.0427214	0.151129	0.153542	0.0825995	0.0432436	0.0328939	0.829364	0.0242837	0.501332	0.0241546	0.0265969	0.0303538	0.0290889	0.0273099	0.0723676	0.334539	0.0246292	0.0245248	0.118138	0.857603	0.021952	0.108599	0.420225	0.107918	0.830212	0.689019	0.791729	0.0659349	0.888537	0.934952	0.0299187	0.868148	0.494404	0.210066	0.619401	0.206296
RARRES1_P57_R	0.0955571	0.0880488	0.0706301	0.0893424	0.0740878	0.199499	0.145571	0.194753	0.182084	0.1798	0.144602	0.182934	0.176042	0.0942918	0.211101	0.122256	0.0917426	0.493847	0.842112	0.221254	0.593217	0.796225	0.801698	0.704385	0.585511	0.740875	0.601152	0.0713817	0.106781	0.185636	0.0938759	0.0679057	0.0992994	0.777601	0.117983	0.757984	0.539677	0.731094	0.598225	0.464709	0.813366	0.791112	0.754355	0.616677	0.19814	0.287109	0.1455	0.19571	0.140862
RBP1_P426_R	0.18878	0.119599	0.13544	0.143682	0.169219	0.102159	0.158905	0.197119	0.147638	0.211503	0.189494	0.166185	0.151453	0.140972	0.239479	0.121006	0.11601	0.578951	0.742519	0.816163	0.166204	0.916852	0.425579	0.57401	0.22441	0.166358	0.23595	0.0673963	0.103563	0.126363	0.104287	0.0534583	0.493157	0.948246	0.873276	0.657727	0.121286	0.924757	0.458131	0.783515	0.324044	0.430416	0.952917	0.709553	0.577001	0.426974	0.457096	0.260666	0.233585
RIPK4_P172_F	0.0268558	0.0348567	0.0372126	0.0416203	0.0640571	0.0814543	0.0528311	0.0401299	0.0367666	0.0312562	0.0408839	0.0279462	0.047474	0.0399356	0.04977	0.0626962	0.047418	0.0381466	0.0359158	0.415826	0.0298734	0.874891	0.0219318	0.178569	0.336044	0.0338104	0.0278715	0.0347818	0.0801855	0.0439582	0.040525	0.488695	0.144465	0.340753	0.0313295	0.903446	0.187784	0.0499811	0.121291	0.879073	0.712101	0.929049	0.968444	0.840326	0.93447	0.374836	0.163548	0.0310413	0.23322
SOX1_P1018_R	0.0407368	0.0341273	0.0512911	0.0446141	0.0642355	0.0372084	0.0538806	0.0557283	0.0319459	0.0339001	0.0353646	0.0336965	0.0563174	0.0614224	0.172259	0.109791	0.108577	0.138689	0.79078	0.311704	0.0373148	0.768948	0.85621	0.59537	0.0726008	0.627006	0.053109	0.0451982	0.0381969	0.0351313	0.034458	0.129881	0.435469	0.878696	0.161115	0.473267	0.0527347	0.702247	0.219819	0.746588	0.51771	0.833573	0.815115	0.774994	0.756306	0.188586	0.112187	0.209595	0.0784899
TERT_P360_R	0.0491269	0.0649956	0.0593119	0.0576175	0.0700917	0.0746379	0.0803446	0.0743125	0.0596898	0.0606735	0.0596139	0.0509765	0.0696479	0.0689796	0.0678139	0.0928887	0.0862784	0.734164	0.92021	0.919652	0.0768313	0.855339	0.903575	0.823189	0.955813	0.149304	0.625391	0.0684745	0.0524425	0.0584708	0.0455905	0.233833	0.37405	0.943333	0.63956	0.569779	0.0459733	0.0631749	0.0860684	0.276383	0.0510337	0.741672	0.645134	0.938929	0.736027	0.125304	0.0675842	0.245497	0.0611328
CDKN1C_P626_F	0.13138	0.12031	0.116769	0.15852	0.145595	0.0991804	0.171028	0.206362	0.164702	0.177778	0.108288	0.289489	0.138209	0.10211	0.175913	0.0925083	0.0894113	0.0816818	0.807674	0.815487	0.0548069	0.779334	0.774567	0.695433	0.0466823	0.0514143	0.86689	0.0706898	0.275846	0.0723133	0.0724179	0.0479965	0.234539	0.898626	0.0515447	0.047283	0.0551634	0.0487619	0.54359	0.047125	0.0474349	0.04735	0.0360847	0.487964	0.0482222	0.40139	0.0511092	0.786316	0.405587
COL18A1_P365_R	0.0443879	0.0475054	0.0496563	0.059134	0.0648804	0.0658949	0.0709076	0.0607811	0.0558879	0.0525795	0.0677517	0.107692	0.0610225	0.0596267	0.140995	0.0912721	0.107478	0.081146	0.746741	0.726345	0.445601	0.83896	0.52755	0.75876	0.0944681	0.160476	0.932628	0.0487643	0.0417323	0.0325595	0.0380598	0.340992	0.176764	0.935276	0.0268991	0.185119	0.507014	0.665973	0.0557084	0.873796	0.575091	0.295603	0.954569	0.790794	0.68432	0.344648	0.419848	0.665052	0.390057
CTSL_P81_F	0.042349	0.0416486	0.0429775	0.0368648	0.0308846	0.0374698	0.0466946	0.0435585	0.0356139	0.0447665	0.0386734	0.0411207	0.0535635	0.0367361	0.0808955	0.147688	0.0943547	0.0805055	0.869402	0.566073	0.0400139	0.846261	0.768042	0.74509	0.207835	0.170467	0.603125	0.255329	0.656098	0.027308	0.0357489	0.424722	0.893174	0.903232	0.0305804	0.148085	0.0557491	0.897276	0.0318534	0.0320767	0.0320456	0.0282015	0.0268859	0.023068	0.0261247	0.0747567	0.0662482	0.647624	0.598099
EPHA3_P106_R	0.085863	0.080645	0.0927636	0.0663705	0.102759	0.043832	0.0889823	0.0819917	0.0657736	0.0868359	0.0526538	0.0602722	0.111589	0.0572323	0.123044	0.0713869	0.0995498	0.0828748	0.442902	0.942258	0.0476463	0.927949	0.0424148	0.103572	0.0508545	0.0419104	0.0466272	0.0376975	0.0380094	0.0464113	0.0968825	0.356462	0.565077	0.949275	0.204038	0.676368	0.0620825	0.775205	0.0469504	0.712397	0.337532	0.142951	0.795703	0.72978	0.0402672	0.0875579	0.0590394	0.797394	0.0612352
ERBB3_P870_R	0.0984815	0.0645893	0.0846518	0.099074	0.0813193	0.0860129	0.10835	0.129612	0.0849213	0.0868779	0.0903126	0.0979872	0.103748	0.1011	0.135476	0.0646522	0.0676676	0.0916252	0.398119	0.551193	0.058117	0.921241	0.842881	0.867223	0.664294	0.166241	0.84783	0.0484673	0.0427108	0.0416328	0.0510455	0.249945	0.85139	0.937639	0.0242722	0.645591	0.205908	0.140687	0.0230981	0.755031	0.0265436	0.0534011	0.0458438	0.0333289	0.0441425	0.137023	0.0273648	0.0585232	0.0611926
ERBB4_P255_F	0.022973	0.0180301	0.0228123	0.0271159	0.0274401	0.0287744	0.0288773	0.0289123	0.0228366	0.0228245	0.019252	0.0266313	0.0246579	0.0290643	0.0743228	0.129397	0.0504904	0.0733725	0.785293	0.0737229	0.0264498	0.893341	0.307848	0.0194591	0.0202703	0.0202052	0.0176871	0.0404867	0.0287292	0.0214878	0.0303532	0.0529149	0.0424276	0.556588	0.0742851	0.297927	0.0264368	0.648206	0.0211037	0.922765	0.562991	0.416283	0.953555	0.939772	0.810527	0.125513	0.0473349	0.780578	0.36022
ERBB4_P541_F	0.029252	0.0620516	0.0314608	0.033814	0.054608	0.0377104	0.0510137	0.0487025	0.0402705	0.0342365	0.0443414	0.0309916	0.0565764	0.0614365	0.174012	0.3006	0.0906027	0.0828744	0.818101	0.143808	0.0450518	0.915776	0.664066	0.134442	0.0300296	0.0316993	0.0750953	0.0908087	0.516229	0.0263796	0.0387866	0.200233	0.0643588	0.668592	0.148923	0.468637	0.0326916	0.94678	0.170977	0.906668	0.608035	0.659913	0.956712	0.947848	0.819554	0.36551	0.100035	0.719583	0.61108
ERG_E28_F	0.121539	0.132751	0.181669	0.093908	0.135599	0.0854509	0.0900387	0.156347	0.121181	0.131713	0.11092	0.12881	0.158042	0.176196	0.232521	0.16503	0.131613	0.057944	0.654076	0.927661	0.0449746	0.929916	0.912489	0.883465	0.0203113	0.0307759	0.965748	0.206642	0.0255984	0.124691	0.0454443	0.167441	0.791291	0.964914	0.0260235	0.036667	0.0323292	0.0231401	0.087795	0.0295009	0.0369422	0.0259508	0.020094	0.285199	0.0247187	0.0373721	0.0203011	0.0485386	0.0341237
HRASLS_E72_R	0.0201347	0.0217371	0.0306893	0.0233877	0.02684	0.0246562	0.0291672	0.0232601	0.0202626	0.0216767	0.0210019	0.0234692	0.0249063	0.0211215	0.0324024	0.026186	0.0269324	0.0615153	0.59126	0.181268	0.0234285	0.515683	0.752337	0.153169	0.11987	0.18422	0.300109	0.0445414	0.127123	0.0191385	0.0190234	0.196897	0.298664	0.795942	0.087556	0.358895	0.432691	0.688387	0.572196	0.836209	0.512814	0.606771	0.854036	0.751847	0.775656	0.222307	0.262516	0.335835	0.452507
IHH_P529_F	0.0427666	0.0569153	0.0591295	0.0615924	0.0493821	0.0503288	0.0553759	0.046306	0.0416226	0.0492807	0.0501143	0.0624188	0.0801047	0.0470171	0.0991408	0.0698912	0.0902419	0.0972725	0.655214	0.384305	0.0653381	0.857437	0.834706	0.821479	0.0401156	0.0486835	0.925543	0.128794	0.0673211	0.0437765	0.0381584	0.0915908	0.0732664	0.896825	0.0724045	0.201166	0.0984476	0.908647	0.332108	0.720873	0.226574	0.286831	0.922813	0.241361	0.538281	0.167656	0.164759	0.103995	0.13174
INHA_P1189_F	0.044319	0.0510388	0.0471995	0.0497033	0.0556002	0.0601835	0.0645861	0.057783	0.0575715	0.0451027	0.0505328	0.0400037	0.0629332	0.056421	0.133837	0.0601472	0.0746716	0.0491045	0.053159	0.0522393	0.180826	0.0706597	0.0528915	0.0533563	0.0434167	0.0473029	0.0614662	0.352294	0.118967	0.0513505	0.055231	0.162758	0.0449528	0.0399857	0.0623352	0.45423	0.0550944	0.856684	0.81671	0.694568	0.769658	0.841169	0.930792	0.887027	0.878259	0.0810295	0.0577549	0.0539336	0.0609406
LOX_P313_R	0.130185	0.150011	0.0928347	0.102288	0.0627329	0.0595162	0.121116	0.22484	0.123877	0.158883	0.122058	0.174373	0.162033	0.121045	0.191225	0.0721616	0.118161	0.107988	0.848934	0.178357	0.717484	0.891824	0.785885	0.65435	0.0885199	0.116668	0.0620267	0.126275	0.0809354	0.0599891	0.114835	0.126622	0.212467	0.920357	0.672674	0.159812	0.151819	0.742239	0.178487	0.811339	0.194107	0.0841676	0.922605	0.125656	0.769762	0.0966731	0.0632484	0.182713	0.0900091
LTA_E28_R	0.403619	0.100761	0.0828646	0.387566	0.445675	0.106974	0.108299	0.0578051	0.058051	0.052885	0.0336658	0.0320674	0.0485465	0.0965858	0.0736088	0.261775	0.0526449	0.812782	0.215576	0.822589	0.238847	0.870481	0.869717	0.228129	0.143798	0.305158	0.29247	0.254856	0.11111	0.342861	0.375254	0.866517	0.0844664	0.856615	0.0765519	0.400861	0.128179	0.0424027	0.0330418	0.0385561	0.0594542	0.0434937	0.0269597	0.0391989	0.0554509	0.275307	0.837838	0.0418181	0.0507477
MLF1_P97_F	0.0282273	0.0285783	0.0349186	0.0276255	0.0318865	0.0314907	0.0379496	0.0330379	0.0237581	0.0238954	0.0269628	0.030577	0.0353313	0.0414238	0.0362515	0.0289197	0.0435891	0.0808276	0.668169	0.0294085	0.0286133	0.849926	0.885888	0.35766	0.026979	0.0261561	0.829008	0.0439092	0.0474956	0.0252932	0.0263232	0.0345714	0.122472	0.907514	0.0304665	0.732517	0.0685661	0.860849	0.243961	0.751794	0.338847	0.379195	0.188163	0.881155	0.530522	0.0842586	0.086743	0.0564234	0.0508682
NRG1_E74_F	0.0309324	0.0284189	0.025838	0.0487575	0.054173	0.0329317	0.0472713	0.0487647	0.0353215	0.0499928	0.0362581	0.108976	0.0421588	0.0342991	0.0866717	0.0578419	0.0847855	0.0866559	0.827449	0.615582	0.0722192	0.741344	0.792371	0.55438	0.757885	0.592596	0.69407	0.0518117	0.0411917	0.0217861	0.0557454	0.183017	0.628702	0.884971	0.435203	0.708048	0.433863	0.614341	0.0219975	0.378186	0.519486	0.829303	0.912611	0.0216213	0.697398	0.141706	0.156622	0.627111	0.633657
ONECUT2_E96_F	0.0808028	0.104818	0.082002	0.08222	0.128632	0.0872485	0.104725	0.108493	0.0716185	0.0925482	0.0898588	0.0493111	0.161016	0.0873636	0.327563	0.32616	0.241297	0.675452	0.574508	0.342729	0.116826	0.829026	0.0730741	0.6756	0.554001	0.792782	0.912775	0.14326	0.15596	0.0666664	0.0649772	0.337593	0.167566	0.887126	0.196398	0.580364	0.227994	0.665984	0.600729	0.73969	0.855193	0.829734	0.554004	0.19606	0.909354	0.497874	0.161261	0.394721	0.251039
ONECUT2_P315_R	0.0304231	0.0328604	0.0452581	0.0284681	0.0366844	0.0392389	0.0459254	0.0320215	0.0298215	0.0380933	0.0367745	0.0433839	0.0792674	0.0401863	0.137495	0.0843355	0.0768232	0.778345	0.443235	0.0953247	0.0289189	0.884064	0.0445038	0.589477	0.800524	0.490708	0.93376	0.034751	0.0312977	0.0268484	0.0453036	0.368168	0.0578161	0.929454	0.0470938	0.180087	0.0344946	0.542962	0.0307882	0.509499	0.133318	0.583754	0.0446329	0.0306978	0.800039	0.0738994	0.0381582	0.598767	0.524776
OPCML_E219_R	0.0325626	0.0498634	0.0448264	0.0409104	0.0850816	0.0523496	0.0657272	0.0613045	0.0387891	0.043341	0.0359503	0.0646463	0.0581278	0.0591945	0.129273	0.115646	0.0968025	0.0536842	0.588712	0.0286343	0.308029	0.88817	0.884191	0.191868	0.0431473	0.0347868	0.919273	0.119693	0.0362248	0.0354849	0.0408647	0.0415625	0.0458446	0.865167	0.403493	0.101901	0.332574	0.0691705	0.146424	0.857384	0.0481488	0.0615492	0.90742	0.676441	0.543543	0.659374	0.152009	0.150017	0.0813535
RET_seq_54_S260_F	0.0296654	0.0306273	0.035397	0.0350483	0.042271	0.0355463	0.0498903	0.0631676	0.0347427	0.0352658	0.0348273	0.0338239	0.0435446	0.0329768	0.0657728	0.0451622	0.0497199	0.0443376	0.843971	0.0275941	0.0565522	0.860597	0.0399036	0.517361	0.0359016	0.0471954	0.949666	0.0610598	0.0486565	0.0318134	0.0305251	0.0802016	0.0283432	0.944913	0.0342831	0.67096	0.0381392	0.929877	0.459511	0.314803	0.0570599	0.165273	0.943783	0.0587575	0.729998	0.334546	0.0634947	0.0629698	0.109391
SCGB3A1_E55_R	0.0847046	0.0688523	0.072848	0.060845	0.0969122	0.0590855	0.0784071	0.0834492	0.0415741	0.0567411	0.0421485	0.0826363	0.14534	0.11577	0.267611	0.443923	0.133261	0.0379773	0.0290643	0.465229	0.0415271	0.888605	0.918973	0.576664	0.0301743	0.0356788	0.443077	0.0549036	0.821238	0.034604	0.0508791	0.114842	0.179274	0.78438	0.0251427	0.557107	0.0322243	0.914198	0.331387	0.318182	0.594701	0.360543	0.941583	0.749443	0.817059	0.0944756	0.0377069	0.555642	0.0584233
SLC5A8_P38_R	0.154908	0.146404	0.126968	0.107188	0.155494	0.0893965	0.165735	0.226234	0.181213	0.171331	0.134244	0.217588	0.269651	0.176068	0.27468	0.142457	0.119552	0.270314	0.462316	0.520905	0.125345	0.850781	0.900535	0.742337	0.632154	0.726654	0.867917	0.203237	0.121065	0.14242	0.155825	0.398119	0.109113	0.894561	0.113054	0.569445	0.6926	0.792058	0.538828	0.862302	0.459415	0.671934	0.601899	0.883771	0.443418	0.706982	0.302966	0.467251	0.19499
TBX1_P885_R	0.0712899	0.0788904	0.0602113	0.066017	0.0853837	0.0767698	0.0928267	0.0840733	0.0676124	0.0626485	0.0871853	0.0934543	0.0726987	0.0894015	0.163439	0.0769794	0.136945	0.0636835	0.691253	0.765899	0.0562466	0.881969	0.902095	0.796462	0.600766	0.115671	0.938437	0.0730968	0.0533548	0.0517408	0.0634587	0.0639023	0.211281	0.942959	0.0502034	0.0477599	0.0834512	0.104967	0.0659945	0.396588	0.404845	0.573289	0.921843	0.73426	0.105377	0.0635444	0.0605061	0.15387	0.0565569
WNT1_P79_R	0.188936	0.210245	0.184635	0.207331	0.203792	0.174952	0.184535	0.199793	0.181006	0.176666	0.186894	0.177996	0.204205	0.191111	0.19831	0.217763	0.207318	0.306346	0.831046	0.636886	0.58215	0.829626	0.740874	0.708407	0.164742	0.165622	0.865843	0.286637	0.337902	0.185639	0.221977	0.413959	0.22219	0.874419	0.162998	0.307241	0.208102	0.625476	0.215763	0.586221	0.67415	0.761552	0.857871	0.783643	0.698421	0.563384	0.201823	0.604263	0.319853
ABO_P312_F	0.111835	0.0923277	0.115091	0.125277	0.115548	0.126521	0.107258	0.109215	0.100173	0.111686	0.112835	0.102081	0.14706	0.116364	0.108349	0.101504	0.111208	0.288395	0.282823	0.149253	0.0886614	0.84487	0.860608	0.798924	0.16242	0.0890383	0.637302	0.0985707	0.113645	0.0994213	0.0960838	0.184984	0.130789	0.162367	0.274036	0.586237	0.0955781	0.136238	0.306503	0.815786	0.703783	0.592913	0.825942	0.827331	0.735726	0.556669	0.174694	0.202895	0.41729
ALK_P28_F	0.0274494	0.018965	0.0188662	0.0213595	0.0241786	0.0265555	0.0262418	0.029562	0.022036	0.0193611	0.0239485	0.0230614	0.0235159	0.0231799	0.0358858	0.0405224	0.0328602	0.519903	0.201257	0.114497	0.0203855	0.857798	0.0234972	0.0408355	0.0338057	0.0444981	0.0336877	0.0287855	0.0207178	0.0191338	0.0188657	0.0706425	0.0570333	0.925491	0.156039	0.618498	0.0294813	0.890455	0.0186052	0.763306	0.0840056	0.730402	0.936856	0.631219	0.670932	0.0270441	0.116104	0.233123	0.0422646
BDNF_E19_R	0.118179	0.1142	0.0855454	0.0693148	0.0907381	0.0667258	0.0944678	0.0838213	0.0816394	0.0960151	0.0943679	0.118797	0.11142	0.0821807	0.136063	0.0932124	0.0985386	0.419879	0.678022	0.0340451	0.105373	0.824819	0.857089	0.0977224	0.110658	0.130103	0.889136	0.137774	0.109128	0.0570262	0.0703143	0.0590039	0.724263	0.863453	0.234017	0.237037	0.381399	0.136606	0.752698	0.346982	0.250592	0.192418	0.892697	0.619937	0.216621	0.135959	0.187423	0.203992	0.195176
CALCA_P75_F	0.0847612	0.102531	0.0886205	0.069195	0.100489	0.0936854	0.0978197	0.102788	0.0784941	0.07945	0.122674	0.0931071	0.106721	0.0907192	0.203237	0.208758	0.149139	0.629613	0.822673	0.0556381	0.186351	0.766095	0.796828	0.659457	0.662617	0.401706	0.191166	0.228766	0.0702267	0.0611476	0.0333306	0.205964	0.433571	0.860803	0.0481431	0.326713	0.262741	0.437237	0.0535507	0.371586	0.0830454	0.301614	0.624589	0.49603	0.811019	0.363631	0.125151	0.151417	0.270298
CCKBR_P361_R	0.040557	0.0373739	0.0356985	0.0400729	0.045919	0.0453948	0.0482121	0.0448987	0.0365998	0.0343188	0.0397044	0.0379281	0.0449787	0.0441239	0.0775245	0.0548944	0.0611691	0.0542023	0.6713	0.0327682	0.0573509	0.842682	0.7684	0.380873	0.0461472	0.0404346	0.177114	0.0465957	0.0452933	0.033384	0.0335022	0.0366868	0.0315995	0.899586	0.0343041	0.267574	0.0625307	0.191565	0.668774	0.779544	0.437939	0.492439	0.943035	0.89257	0.532645	0.0661317	0.272365	0.10806	0.0369555
CCNA1_E7_F	0.0268156	0.0194422	0.0281372	0.0283594	0.0276796	0.0281155	0.0372527	0.0306878	0.0277396	0.0347123	0.023033	0.052986	0.0268211	0.024849	0.0500375	0.120033	0.0548964	0.0439272	0.798646	0.0162365	0.113683	0.935837	0.0908987	0.890091	0.024055	0.0290838	0.955106	0.0334499	0.0262233	0.0203707	0.020914	0.0196748	0.873266	0.951949	0.0257959	0.0225932	0.0285691	0.128586	0.0257999	0.642793	0.511749	0.0304773	0.73491	0.027039	0.0279461	0.0298165	0.0241068	0.0451444	0.0284913
CD40_P372_R	0.144964	0.121174	0.104223	0.109208	0.15941	0.105838	0.110415	0.281688	0.14353	0.163964	0.173368	0.0911852	0.129159	0.122971	0.0523894	0.0549568	0.0527069	0.666474	0.802505	0.653456	0.762158	0.764832	0.794818	0.690662	0.287581	0.720403	0.842381	0.0610974	0.0759992	0.0736462	0.0809834	0.0545448	0.120117	0.81372	0.0615205	0.0577838	0.107699	0.0539707	0.0500835	0.056545	0.0465571	0.0497448	0.0403418	0.0490999	0.0511124	0.0691706	0.0453906	0.066394	0.0679905
CDH11_E102_R	0.0355204	0.0299501	0.0301534	0.0308067	0.0471947	0.0397341	0.061854	0.0455337	0.0366374	0.0355997	0.0307725	0.0323159	0.0757309	0.0650731	0.126417	0.0400927	0.108116	0.0329931	0.821588	0.0389413	0.0317321	0.826852	0.87476	0.720598	0.338906	0.0703095	0.77172	0.0868831	0.0848131	0.0287573	0.035588	0.0334717	0.126017	0.928662	0.0316789	0.0285914	0.0335453	0.0805039	0.029843	0.624741	0.123694	0.0332626	0.929925	0.484038	0.0320062	0.0690817	0.0541824	0.551967	0.058346
CDKN2B_seq_50_S294_F	0.0479573	0.062565	0.0487487	0.0458168	0.0706172	0.0633028	0.0782738	0.07136	0.076252	0.0985492	0.0583532	0.0636504	0.0853809	0.0360736	0.116673	0.247165	0.0861915	0.0880352	0.0526504	0.956496	0.0414842	0.0859304	0.941741	0.900267	0.0921242	0.0408192	0.0572177	0.158132	0.0512049	0.0235449	0.0495671	0.169888	0.883015	0.0554336	0.0372634	0.789771	0.103977	0.0186621	0.0566456	0.0431085	0.085686	0.0768492	0.0626494	0.0246142	0.0296503	0.0524104	0.0468263	0.512412	0.0613871
EPO_E244_R	0.0246899	0.0205916	0.0296304	0.0254309	0.0431444	0.0321589	0.0360071	0.0363158	0.0215693	0.0179877	0.0202769	0.0294995	0.0319903	0.0272645	0.0705607	0.0330713	0.0366198	0.0923599	0.785711	0.764908	0.0900147	0.819673	0.860393	0.742008	0.0558937	0.132124	0.855192	0.0247383	0.0230845	0.017847	0.0185423	0.0199381	0.0769958	0.943955	0.0277388	0.0245669	0.0234155	0.019779	0.0189341	0.0337198	0.0279608	0.0192142	0.602091	0.0235013	0.0292031	0.0363196	0.025447	0.035784	0.0213996
HLF_E192_F	0.0501521	0.0464201	0.0453536	0.0410461	0.0579263	0.0472257	0.0509041	0.0466159	0.0401128	0.0485484	0.0503655	0.0638233	0.0462802	0.0450997	0.058803	0.0645568	0.0541325	0.0400384	0.0655835	0.127615	0.0396232	0.483592	0.0481451	0.0436766	0.0531357	0.038671	0.0664515	0.118055	0.0556606	0.0410648	0.0438624	0.215877	0.0866272	0.708872	0.273585	0.628882	0.0600484	0.809837	0.219963	0.886739	0.870572	0.635874	0.962744	0.859665	0.959964	0.282109	0.520701	0.450101	0.553213
ITGA2_P26_R	0.0447133	0.0378241	0.0483111	0.0362462	0.031498	0.0250868	0.041328	0.0314136	0.0299395	0.030861	0.033814	0.0341805	0.0406906	0.0449302	0.0648496	0.0460592	0.0428448	0.0602483	0.0342878	0.0276615	0.0287526	0.0319808	0.0496617	0.0298687	0.0327787	0.032759	0.0297788	0.0697165	0.0762068	0.0337346	0.0316175	0.0687428	0.0514946	0.0307307	0.0273165	0.109633	0.0611345	0.492691	0.950421	0.0764502	0.401607	0.872243	0.854469	0.911488	0.852827	0.839211	0.0723724	0.0585386	0.025877
KIAA1804_P689_R	0.0688414	0.0737581	0.064284	0.0696894	0.0690483	0.0522538	0.055406	0.0934063	0.0630003	0.0641479	0.0677524	0.0279015	0.057506	0.0453634	0.0567604	0.145856	0.0657535	0.612722	0.87125	0.0288451	0.423957	0.880546	0.0345652	0.719226	0.922611	0.713779	0.843193	0.12715	0.0538346	0.0478915	0.0353884	0.381895	0.0530609	0.923138	0.126022	0.741319	0.130069	0.83682	0.187296	0.599935	0.35127	0.154644	0.433876	0.574033	0.0779151	0.05863	0.0763682	0.599268	0.271863
LOX_P71_F	0.0247411	0.0351456	0.0330078	0.033002	0.0639274	0.0255436	0.04411	0.034978	0.0307192	0.0432174	0.0439698	0.0291456	0.0517919	0.0306699	0.090067	0.0256402	0.0498066	0.0624416	0.576244	0.0712621	0.323773	0.905879	0.0342341	0.427494	0.0218382	0.0237474	0.0215033	0.0303978	0.0383998	0.0326654	0.0323347	0.0402718	0.108975	0.945924	0.102166	0.785759	0.107308	0.776965	0.14798	0.852498	0.16822	0.0316942	0.961142	0.0262977	0.249423	0.0502651	0.0222489	0.282648	0.0293078
LRP2_E20_F	0.104852	0.0936288	0.084764	0.102643	0.110362	0.0880358	0.0972778	0.0906585	0.0792053	0.0828492	0.0836201	0.0889005	0.0796471	0.0645641	0.098467	0.0940666	0.104773	0.102338	0.725218	0.504022	0.0652649	0.764885	0.228059	0.586939	0.0805675	0.0730782	0.892616	0.114179	0.0864638	0.081774	0.0857403	0.11307	0.772845	0.893809	0.111659	0.148021	0.174166	0.455455	0.10159	0.434089	0.41223	0.613833	0.86368	0.80239	0.0751161	0.236256	0.0735197	0.132383	0.065773
MDR1_seq_42_S300_R	0.0351487	0.0388522	0.0290339	0.0297543	0.028396	0.0267442	0.0368935	0.0350465	0.0235926	0.0316379	0.032382	0.0331885	0.0301608	0.0267656	0.0284808	0.0269387	0.0299121	0.0508828	0.0943306	0.297358	0.0324442	0.854163	0.722804	0.0240672	0.0297671	0.0289834	0.908351	0.0361004	0.0475003	0.0245941	0.0269269	0.0804828	0.179368	0.0261159	0.038859	0.386519	0.0380252	0.909779	0.228629	0.882623	0.676684	0.590677	0.857342	0.653258	0.838598	0.108647	0.0377655	0.0751012	0.0278244
NES_P239_R	0.209128	0.306858	0.131446	0.130183	0.219203	0.0819167	0.203386	0.181539	0.160987	0.347453	0.271897	0.352649	0.186521	0.1386	0.251909	0.0639363	0.200445	0.179151	0.776159	0.61956	0.119208	0.74512	0.756839	0.631633	0.64266	0.0988574	0.521593	0.617302	0.0623149	0.164004	0.228315	0.100491	0.220123	0.907242	0.0534494	0.751052	0.78457	0.0846058	0.109419	0.815748	0.156243	0.652729	0.460279	0.675681	0.0883577	0.64444	0.0550496	0.121866	0.0866319
POMC_P400_R	0.201221	0.124021	0.17649	0.116425	0.0934655	0.121916	0.211926	0.260631	0.194355	0.25003	0.197734	0.0908847	0.169506	0.178617	0.12939	0.115625	0.147401	0.0973491	0.680115	0.757165	0.268773	0.896923	0.904087	0.607568	0.135556	0.725889	0.933195	0.37413	0.0456583	0.0561066	0.0943992	0.208512	0.0849338	0.930011	0.0354705	0.0267634	0.0330213	0.0336432	0.0291907	0.553941	0.0486996	0.0256233	0.518657	0.544072	0.785137	0.223667	0.0919355	0.485585	0.36571
PTPRG_E40_R	0.0633459	0.0598412	0.0450726	0.0522668	0.0664894	0.0451236	0.0483889	0.0657742	0.0659413	0.0480484	0.0658732	0.0484071	0.0467743	0.0516045	0.0530745	0.0431336	0.0502819	0.0422251	0.0911371	0.751463	0.306703	0.770692	0.0591558	0.0411216	0.0395502	0.0324692	0.124267	0.0437182	0.0492562	0.0443567	0.0427705	0.750976	0.136091	0.0333609	0.311811	0.879753	0.0513336	0.875821	0.0400104	0.0536675	0.0445781	0.0408201	0.027206	0.0446892	0.0487549	0.0605812	0.060806	0.0682487	0.0556107
RBP1_P150_F	0.0306433	0.0259122	0.0414515	0.0281577	0.0254202	0.0220094	0.0244665	0.0389196	0.0304611	0.0200397	0.0477293	0.0506045	0.0376842	0.0214467	0.0573808	0.0325147	0.0470604	0.0353778	0.629787	0.341213	0.0493882	0.682626	0.0314516	0.259065	0.0288701	0.0302767	0.700321	0.0286802	0.0266314	0.0201279	0.0169788	0.042932	0.159501	0.830573	0.0732061	0.733761	0.0174021	0.63692	0.918119	0.834212	0.409675	0.884131	0.838973	0.82136	0.479483	0.369456	0.371097	0.16389	0.702732
SHH_P104_R	0.0378966	0.0393913	0.0341791	0.0435856	0.0555922	0.0441537	0.0561376	0.0458344	0.0364792	0.0417012	0.0390232	0.0432856	0.0523516	0.0494252	0.095435	0.0510048	0.0720516	0.0705323	0.709548	0.026805	0.441095	0.84617	0.756921	0.805929	0.520817	0.0391261	0.529555	0.0751801	0.0373547	0.0381926	0.0392014	0.0349511	0.530451	0.901393	0.0426931	0.0669362	0.329404	0.933814	0.0468055	0.0666048	0.0364591	0.120966	0.932982	0.0441113	0.362955	0.0443496	0.0589621	0.040448	0.04326
TFPI2_P152_R	0.12186	0.0988331	0.0670637	0.0943589	0.103518	0.106464	0.113314	0.115297	0.104163	0.11544	0.11546	0.125782	0.0917322	0.125661	0.0704218	0.0842734	0.0845549	0.160305	0.601134	0.144772	0.625803	0.667965	0.84717	0.533502	0.654581	0.396915	0.5257	0.201487	0.169414	0.0637536	0.119578	0.468196	0.0767972	0.873297	0.625271	0.228074	0.0812949	0.889833	0.808387	0.714859	0.322405	0.571649	0.899317	0.875422	0.681663	0.565949	0.0941998	0.290752	0.0713201
TIMP3_seq_7_S38_F	0.0334471	0.0420783	0.0613864	0.0542176	0.0405908	0.0494476	0.0710468	0.0345648	0.0445072	0.0354316	0.0383804	0.0327505	0.0633494	0.0621948	0.185218	0.0525073	0.0669659	0.052227	0.682496	0.749654	0.0369644	0.860331	0.0799404	0.598006	0.698582	0.0407333	0.0357612	0.27212	0.412967	0.0376329	0.0309823	0.15504	0.700796	0.930943	0.147095	0.612981	0.0583374	0.778909	0.0849062	0.360984	0.681939	0.0836568	0.923974	0.243271	0.656032	0.434668	0.0946712	0.29415	0.0890589
ZMYND10_P329_F	0.132364	0.0771107	0.0730362	0.0862692	0.115028	0.0479339	0.101653	0.177524	0.113748	0.146673	0.0787257	0.100671	0.092745	0.0681904	0.0526949	0.030288	0.0291615	0.76628	0.442782	0.0916713	0.117654	0.897074	0.687086	0.767942	0.849202	0.764339	0.0291933	0.0341869	0.0327114	0.0350066	0.0426122	0.0243085	0.0336548	0.867118	0.0195121	0.0327417	0.0252328	0.0311852	0.0264671	0.0257608	0.0271309	0.0283068	0.0232068	0.0249812	0.0300586	0.0550525	0.0341885	0.0739668	0.0403644
BMP6_P163_F	0.0446127	0.0378813	0.0453565	0.0471626	0.0820411	0.0409325	0.0624785	0.0926214	0.0506061	0.0490592	0.0437291	0.0395914	0.0600946	0.0568865	0.0597548	0.0468499	0.0487707	0.195301	0.878338	0.346095	0.261762	0.881439	0.859935	0.787098	0.0665106	0.0439442	0.587859	0.0450827	0.049663	0.0435972	0.0417852	0.234256	0.0514465	0.941231	0.0708931	0.183029	0.0434252	0.484345	0.0347835	0.13594	0.050364	0.73727	0.611603	0.330215	0.45953	0.104739	0.0824276	0.418234	0.415645
CD86_P3_F	0.219875	0.360328	0.184186	0.283041	0.364469	0.213342	0.304793	0.418432	0.324578	0.281006	0.241089	0.23524	0.233311	0.235127	0.0624539	0.132664	0.0684608	0.744901	0.144415	0.0700031	0.501369	0.827256	0.91549	0.0696519	0.782556	0.806941	0.950561	0.0806606	0.124816	0.0731962	0.121249	0.0603982	0.0598805	0.666012	0.0619652	0.0679827	0.101066	0.0619513	0.117992	0.0766292	0.0891458	0.0869929	0.0441124	0.0627703	0.0663997	0.130596	0.0739743	0.0878468	0.122532
EPHA7_E6_F	0.080137	0.0703792	0.0615072	0.073724	0.0722891	0.0537883	0.0571967	0.0731693	0.0518593	0.0649057	0.0561411	0.0641522	0.0803325	0.0533778	0.0944849	0.112789	0.0961592	0.139618	0.848485	0.29121	0.147714	0.810897	0.891461	0.703039	0.0379427	0.0563971	0.893349	0.0433791	0.0434251	0.0548174	0.0715243	0.0461859	0.735885	0.897438	0.0392968	0.0303581	0.0617731	0.0336557	0.0569974	0.0389552	0.0431494	0.0418714	0.0363307	0.038068	0.0338601	0.0715338	0.0445953	0.0571067	0.0430872
FABP3_E113_F	0.246138	0.240076	0.139072	0.180166	0.25536	0.142897	0.151195	0.219775	0.228795	0.142447	0.174373	0.116471	0.199688	0.299679	0.356164	0.267205	0.252833	0.199516	0.380259	0.0866906	0.624891	0.848542	0.807088	0.563826	0.540367	0.546443	0.865804	0.0814968	0.0606825	0.13463	0.219895	0.0334195	0.726067	0.802334	0.181244	0.781441	0.438784	0.727113	0.673698	0.303785	0.709434	0.144023	0.662095	0.0254126	0.240863	0.498762	0.103971	0.239891	0.216106
FGF5_P238_R	0.0325348	0.0226609	0.0349759	0.027298	0.0454314	0.0312148	0.0461904	0.0324753	0.0319135	0.0242163	0.0304357	0.0240453	0.0624866	0.0400423	0.101087	0.0475451	0.0709401	0.406921	0.66095	0.021447	0.0351374	0.94356	0.0246853	0.0261198	0.156563	0.391495	0.108966	0.206171	0.0435827	0.0211002	0.0240728	0.0513685	0.704476	0.967026	0.0533525	0.0244452	0.0593948	0.0394135	0.119897	0.820556	0.738533	0.645251	0.927537	0.519346	0.83878	0.0300861	0.0301095	0.0740451	0.0248839
FZD7_E296_F	0.0788519	0.0557289	0.0568028	0.0499707	0.0409012	0.0358829	0.0455484	0.0425143	0.0413038	0.0368295	0.040808	0.040581	0.0335153	0.0558171	0.0577129	0.12532	0.0458559	0.0501154	0.802822	0.0379425	0.0376628	0.91714	0.857016	0.142534	0.249708	0.0305437	0.0287745	0.0329517	0.0331902	0.0321128	0.0286659	0.0724744	0.0358431	0.931986	0.0347867	0.122886	0.0411093	0.911139	0.0371035	0.0431226	0.0396601	0.126221	0.515246	0.102822	0.0518117	0.261684	0.0360078	0.0612283	0.0440455
GP1BB_P278_R	0.0511604	0.0538812	0.0525823	0.0857123	0.0455959	0.0583087	0.0639161	0.054316	0.0654442	0.0380852	0.0640202	0.0534288	0.0765393	0.0874241	0.115584	0.069685	0.0806982	0.054659	0.62285	0.961134	0.236068	0.819439	0.848745	0.773591	0.0277501	0.64939	0.506542	0.217725	0.377699	0.0257725	0.0215078	0.0286287	0.495004	0.929197	0.0288429	0.0324594	0.683	0.470116	0.0274976	0.0450247	0.0307862	0.0341244	0.0416492	0.0456158	0.0945103	0.092701	0.0379572	0.133338	0.438799
HDAC9_P137_R	0.210938	0.199667	0.109399	0.144709	0.175118	0.115174	0.146423	0.273668	0.245723	0.20849	0.24556	0.174949	0.142867	0.16604	0.033843	0.0515045	0.0395962	0.374295	0.3858	0.84489	0.0783625	0.873226	0.829399	0.626642	0.556797	0.42768	0.901715	0.0457735	0.035136	0.0745749	0.0731738	0.0341358	0.333049	0.879581	0.0287123	0.0264234	0.0550163	0.0228399	0.0244307	0.0293377	0.0335852	0.0319578	0.0201049	0.0244634	0.0236163	0.0660935	0.0254024	0.0400637	0.0365728
HOXA9_P1141_R	0.0773942	0.0584579	0.0902965	0.0692564	0.116001	0.075944	0.0916137	0.0902499	0.071205	0.0707116	0.0878905	0.107941	0.14963	0.0978804	0.322788	0.171172	0.187293	0.292164	0.555358	0.312852	0.0608055	0.880854	0.0611141	0.833906	0.662885	0.592778	0.667997	0.0691325	0.0579862	0.0675879	0.0721068	0.0657899	0.644818	0.920324	0.17621	0.0928235	0.180184	0.459535	0.10736	0.344791	0.549418	0.775444	0.599857	0.798774	0.545341	0.110358	0.148383	0.410511	0.108699
HOXB13_E21_F	0.0256856	0.0333205	0.0271104	0.0346919	0.0261579	0.0357734	0.0415133	0.0339922	0.029901	0.0259144	0.0284577	0.0208384	0.0463646	0.0349546	0.0663776	0.0372178	0.055583	0.55932	0.47745	0.0256794	0.0280706	0.79889	0.776294	0.236999	0.642033	0.316892	0.0961459	0.0593691	0.0224719	0.0307284	0.0288424	0.0513005	0.0629571	0.887049	0.0278746	0.0824862	0.0458953	0.894371	0.0206289	0.496212	0.0636845	0.0288456	0.858296	0.185971	0.152388	0.0966633	0.0294025	0.0634918	0.161197
ICA1_P72_R	0.123619	0.0858656	0.140712	0.10366	0.140112	0.087009	0.130326	0.180811	0.147205	0.113485	0.108615	0.110824	0.107723	0.134322	0.151103	0.0536341	0.116481	0.080695	0.0644214	0.394262	0.511136	0.0860753	0.0418425	0.736264	0.14031	0.467381	0.0395288	0.547072	0.350299	0.0309362	0.0559884	0.0797487	0.634814	0.0807288	0.139045	0.173001	0.0570895	0.775032	0.781267	0.709184	0.748245	0.772543	0.912751	0.564092	0.309897	0.0816683	0.0432209	0.043646	0.048458
JAG1_P66_F	0.0190771	0.0185765	0.0191833	0.0265546	0.0272338	0.0252046	0.0293274	0.0320549	0.0231182	0.0224827	0.0256741	0.0207931	0.021518	0.0328198	0.0354052	0.0329073	0.0237604	0.0387561	0.278356	0.191318	0.0279675	0.9247	0.0184128	0.210729	0.0198402	0.0220837	0.90912	0.0210921	0.02248	0.0191995	0.0194519	0.135916	0.0369386	0.954116	0.0337005	0.595981	0.0534665	0.930829	0.0201151	0.0250711	0.0226556	0.0380598	0.0236165	0.0197212	0.0204876	0.618411	0.104621	0.54971	0.765495
LYN_P241_F	0.120179	0.120759	0.11555	0.119535	0.143879	0.12692	0.124203	0.123036	0.105743	0.100095	0.116886	0.101061	0.111897	0.105955	0.107339	0.11114	0.139924	0.315334	0.15607	0.892303	0.11903	0.786187	0.815062	0.634026	0.556485	0.739447	0.761396	0.12473	0.117136	0.111375	0.111384	0.0950227	0.336301	0.903708	0.101589	0.134402	0.125681	0.102825	0.114567	0.116164	0.110684	0.107411	0.0899237	0.126354	0.089667	0.0949843	0.0924145	0.106258	0.102218
MLLT4_P1400_F	0.083669	0.0644155	0.0713543	0.0890744	0.136155	0.0709969	0.0676237	0.0686564	0.0634275	0.0720859	0.0665116	0.098418	0.0721586	0.076498	0.0806077	0.250564	0.100791	0.629315	0.686963	0.253135	0.0638608	0.869726	0.880615	0.714692	0.267755	0.772652	0.897652	0.0647251	0.0667214	0.0645718	0.0766687	0.104057	0.128772	0.904498	0.0649595	0.0740975	0.117904	0.398294	0.0707947	0.0630954	0.0600401	0.114163	0.0318391	0.0710582	0.0819676	0.0697002	0.0590986	0.0604469	0.0791665
MMP2_P303_R	0.043166	0.056134	0.0455389	0.049076	0.0578917	0.0463835	0.0446696	0.0607777	0.052795	0.0389756	0.0492819	0.0317641	0.0465881	0.0352259	0.115538	0.0509299	0.0711616	0.0550998	0.0431945	0.0357934	0.0332585	0.878918	0.0999967	0.0687834	0.0455531	0.198401	0.6537	0.0912072	0.258235	0.0365862	0.0344265	0.0383616	0.0284276	0.499738	0.0467177	0.0389084	0.0329917	0.378661	0.0458057	0.838449	0.215623	0.831543	0.91811	0.72963	0.763296	0.0428112	0.0436257	0.134408	0.297354
MT1A_P600_F	0.0773735	0.126077	0.134223	0.104422	0.137182	0.0883377	0.108686	0.178026	0.103752	0.1041	0.0956939	0.0968736	0.139237	0.1322	0.163863	0.0933897	0.126979	0.51381	0.744738	0.341761	0.148495	0.847248	0.87521	0.777018	0.089265	0.460126	0.529801	0.088174	0.191064	0.0705765	0.0675065	0.606347	0.14927	0.934488	0.187343	0.127212	0.0821916	0.0651479	0.276165	0.652231	0.182873	0.726827	0.951587	0.601924	0.693707	0.0894189	0.0447521	0.166495	0.0809263
MYOD1_P50_F	0.148368	0.148697	0.100836	0.114927	0.194044	0.150533	0.142747	0.138701	0.124287	0.12513	0.16824	0.163528	0.166805	0.135067	0.208908	0.135002	0.167091	0.205749	0.737188	0.453668	0.249705	0.791678	0.711722	0.495679	0.159159	0.10918	0.470681	0.0766218	0.561318	0.0733511	0.108192	0.287309	0.805014	0.747595	0.593946	0.67204	0.322157	0.627641	0.304048	0.67298	0.288852	0.603643	0.766223	0.63958	0.862667	0.488418	0.40466	0.48857	0.262598
PTHLH_E251_F	0.234544	0.353543	0.205395	0.193363	0.235944	0.204629	0.186428	0.241479	0.210677	0.232084	0.267626	0.145118	0.178053	0.136	0.115805	0.200573	0.134513	0.389288	0.754918	0.145682	0.080843	0.833299	0.859141	0.723519	0.0747494	0.674447	0.897582	0.0635886	0.0867582	0.105801	0.127727	0.0511113	0.0565023	0.886924	0.0562363	0.0347085	0.115917	0.0615467	0.0491919	0.104557	0.0677358	0.541396	0.0494822	0.0613071	0.0569531	0.0902477	0.0437742	0.120377	0.0669715
PTPN6_E171_R	0.0236264	0.0220059	0.0253008	0.0209151	0.0242764	0.0271023	0.0294595	0.0260743	0.0213963	0.023839	0.0280355	0.0252088	0.0345443	0.0222868	0.0278048	0.0259458	0.0255633	0.847753	0.514227	0.183848	0.0243404	0.907615	0.0314715	0.0852419	0.906943	0.74664	0.0188044	0.020415	0.0207165	0.0279036	0.0219016	0.0214337	0.0247576	0.826943	0.0202521	0.021624	0.0246306	0.027658	0.0190714	0.0245534	0.0196133	0.0321075	0.0256634	0.0233093	0.0172028	0.0233507	0.022441	0.0274161	0.0230056
RARB_P60_F	0.0366015	0.053991	0.0455658	0.0403833	0.0527657	0.0674553	0.053531	0.0676731	0.0483087	0.0604971	0.0666599	0.0280547	0.0748347	0.0319741	0.100614	0.0299686	0.0399113	0.122205	0.865975	0.0289728	0.0324836	0.939239	0.0342756	0.0356863	0.0270511	0.0256425	0.787467	0.0947953	0.0284548	0.0750746	0.0724502	0.0182282	0.0328045	0.274689	0.0931219	0.472093	0.0818042	0.950742	0.442744	0.621395	0.398273	0.681	0.649623	0.0684982	0.871405	0.119857	0.118378	0.055938	0.127558
SERPINA5_P156_F	0.244115	0.231849	0.165854	0.214335	0.230485	0.216044	0.213184	0.238596	0.182615	0.147298	0.185238	0.203592	0.275472	0.149536	0.183744	0.149087	0.227484	0.173916	0.407486	0.706559	0.133075	0.504713	0.768493	0.486295	0.319294	0.23735	0.0774722	0.773304	0.191388	0.115355	0.223805	0.476684	0.469257	0.657797	0.0854915	0.177196	0.207815	0.0577435	0.127613	0.515316	0.751862	0.288168	0.755224	0.802404	0.546303	0.300411	0.123772	0.539184	0.559194
TNK1_P41_R	0.220282	0.192944	0.0839994	0.0922538	0.152821	0.114753	0.170806	0.271797	0.20302	0.139349	0.185902	0.0464702	0.10782	0.139217	0.174393	0.0664253	0.0718243	0.273877	0.831809	0.822218	0.0730177	0.823878	0.911985	0.697436	0.73551	0.577717	0.496512	0.0877345	0.325862	0.0770222	0.0814791	0.0647213	0.314257	0.936634	0.109572	0.343441	0.0901514	0.345499	0.0469117	0.079805	0.0464896	0.0520476	0.0409767	0.0414738	0.0468326	0.0981293	0.0579672	0.143768	0.0782782
TUSC3_E29_R	0.0868875	0.0453148	0.0813552	0.0641833	0.109551	0.0728408	0.0814666	0.101683	0.0519627	0.0682108	0.0799224	0.0379284	0.164284	0.191433	0.462906	0.182845	0.345274	0.064277	0.709479	0.449774	0.0411144	0.391753	0.725357	0.0423564	0.300657	0.127573	0.033675	0.204391	0.186615	0.0426525	0.0493193	0.447032	0.827516	0.783598	0.265765	0.414127	0.442461	0.938928	0.0720413	0.917491	0.0396481	0.0366713	0.0335669	0.0782997	0.03238	0.614708	0.357682	0.804859	0.493302
TUSC3_P85_R	0.0632694	0.0583838	0.0937364	0.0881623	0.084541	0.0828899	0.0684071	0.100817	0.0655876	0.0630898	0.0622997	0.0775834	0.161525	0.104357	0.26348	0.0873743	0.164617	0.412868	0.391782	0.695397	0.029801	0.144368	0.516602	0.0363218	0.307462	0.398768	0.0303167	0.434984	0.561377	0.0461069	0.0498919	0.29077	0.397603	0.621059	0.171408	0.896571	0.262162	0.782805	0.0839005	0.82176	0.0359961	0.0449017	0.0430365	0.388967	0.026259	0.238937	0.355506	0.836882	0.686419
ZP3_E90_F	0.0494621	0.0536249	0.0562018	0.0537218	0.0580833	0.0488291	0.0677211	0.0687708	0.0504867	0.0573176	0.0437587	0.0734713	0.0705781	0.0680719	0.0691902	0.115975	0.0742194	0.0545341	0.851187	0.0377422	0.205978	0.879267	0.0516898	0.300898	0.0419322	0.0383476	0.787985	0.108521	0.0477768	0.0472988	0.0540639	0.0361322	0.0346055	0.923841	0.678052	0.576579	0.0442377	0.628551	0.245191	0.763272	0.617357	0.26604	0.53269	0.602579	0.230428	0.0420269	0.0484075	0.0701681	0.132787
ABO_E110_F	0.038521	0.0491071	0.0446159	0.0508975	0.0483715	0.05484	0.049648	0.0431578	0.0419051	0.0388828	0.0375384	0.0410776	0.0507047	0.0414008	0.0572134	0.0422689	0.0467252	0.0472601	0.232679	0.115676	0.0402306	0.591797	0.646929	0.43181	0.0581114	0.0344291	0.62308	0.0456564	0.042597	0.0575738	0.0455012	0.135257	0.0543781	0.200518	0.0888681	0.879796	0.0433996	0.573623	0.142645	0.818685	0.576009	0.312074	0.810098	0.763244	0.708113	0.182948	0.146151	0.0605876	0.190951
ALPL_P278_F	0.0224264	0.0446149	0.0322465	0.0236508	0.0516587	0.0293432	0.0375363	0.0343127	0.0292271	0.0293352	0.0362879	0.0226808	0.0325703	0.0407223	0.0301276	0.0313201	0.0290201	0.229936	0.661408	0.0198627	0.0654766	0.83673	0.904317	0.562674	0.169862	0.0376417	0.940886	0.0333166	0.120333	0.0252795	0.0294738	0.0327058	0.0511024	0.9404	0.0253357	0.0231164	0.0520856	0.319995	0.0201564	0.295157	0.45855	0.0278036	0.106658	0.0320301	0.0354786	0.0263529	0.0246407	0.0355451	0.0251332
CFTR_P115_F	0.0594369	0.0681809	0.0618986	0.0573443	0.0573355	0.0584508	0.0527291	0.0459835	0.05106	0.0437328	0.0448375	0.046125	0.0699855	0.0649971	0.0822527	0.0386368	0.0989404	0.176864	0.544783	0.54447	0.313981	0.481791	0.640998	0.340264	0.177028	0.539969	0.169022	0.171236	0.100037	0.0314003	0.0437077	0.139144	0.327037	0.712362	0.480037	0.622783	0.0749467	0.85034	0.790433	0.74907	0.618909	0.651292	0.765008	0.606121	0.834244	0.452363	0.71545	0.313052	0.466309
COL18A1_P494_R	0.0660021	0.0576393	0.057296	0.0625033	0.114616	0.0780389	0.065774	0.0612633	0.0568369	0.0544306	0.0640298	0.0440601	0.0669027	0.0836712	0.127902	0.0596338	0.0726044	0.081482	0.650578	0.0468397	0.142428	0.895449	0.750797	0.71631	0.0977175	0.288731	0.74858	0.0677142	0.364528	0.0558369	0.0577871	0.0874948	0.046336	0.932446	0.0368377	0.0565165	0.0416168	0.138476	0.0959292	0.709009	0.18195	0.0863818	0.774642	0.104379	0.203557	0.0648715	0.0607076	0.0939594	0.0497536
COL1A2_E299_F	0.0990718	0.0831128	0.0932077	0.0991189	0.111648	0.0644173	0.0698229	0.0818038	0.060091	0.088977	0.0729183	0.0711366	0.0672348	0.0588668	0.10337	0.0882465	0.0965307	0.098722	0.278201	0.0554538	0.0636603	0.863971	0.60361	0.087345	0.0743821	0.0492355	0.571822	0.0916335	0.0640631	0.0642835	0.0788263	0.117712	0.0540481	0.877659	0.0800698	0.0797667	0.0976452	0.831021	0.122698	0.195001	0.0775036	0.178734	0.341763	0.786499	0.294714	0.0593701	0.0500581	0.0844626	0.661483
CTGF_E156_F	0.0693054	0.0609899	0.0621825	0.0557338	0.0724225	0.0558971	0.0556435	0.0588242	0.0581824	0.0493088	0.0539625	0.0544555	0.0476814	0.0471616	0.0598591	0.0523524	0.0603572	0.0864729	0.801891	0.304449	0.0596943	0.794023	0.155256	0.370521	0.0534296	0.0619448	0.857192	0.0673542	0.058096	0.0543496	0.0577414	0.0464094	0.0704197	0.888881	0.0626524	0.0700316	0.0618871	0.0482028	0.0526601	0.0524063	0.0497251	0.054401	0.05393	0.0406486	0.0442116	0.0544799	0.0508459	0.037795	0.050799
EPHA7_P205_R	0.222708	0.186476	0.205339	0.202981	0.18037	0.157199	0.161225	0.166776	0.133212	0.174109	0.132609	0.171505	0.147831	0.146142	0.183928	0.161542	0.15773	0.287066	0.734713	0.252934	0.139175	0.809184	0.860574	0.725883	0.140572	0.253759	0.799004	0.132461	0.130875	0.139177	0.163792	0.140077	0.313167	0.860454	0.133776	0.145525	0.187721	0.106344	0.10328	0.108972	0.127052	0.133898	0.10899	0.126555	0.090493	0.251037	0.115456	0.218493	0.12328
EPS8_E231_F	0.0462168	0.0351978	0.0486699	0.052522	0.0451143	0.0655027	0.0555689	0.043545	0.0430908	0.0519157	0.0397344	0.052356	0.0493368	0.0539934	0.0447327	0.0508501	0.04461	0.0757989	0.48865	0.0429087	0.0449078	0.836736	0.690149	0.172892	0.0343378	0.0494013	0.152127	0.0369181	0.0332751	0.0497861	0.0427238	0.0396844	0.103272	0.872492	0.0422759	0.0351544	0.0679242	0.0575609	0.0573908	0.546138	0.0561342	0.678941	0.643895	0.802461	0.864236	0.0412245	0.0495078	0.0795174	0.0401964
EVI1_P30_R	0.0408246	0.0341312	0.0525392	0.0374953	0.0423592	0.0324244	0.0488338	0.0561065	0.0430077	0.0719563	0.050358	0.036475	0.0608007	0.0370303	0.0907695	0.0957472	0.0345141	0.135281	0.596667	0.727957	0.0425446	0.835678	0.72277	0.344057	0.081525	0.831292	0.83626	0.0384983	0.0560125	0.0311736	0.0330891	0.0827044	0.39095	0.908056	0.431324	0.0393325	0.0469528	0.285401	0.0342289	0.0376862	0.0476507	0.0453138	0.0304287	0.0376096	0.108561	0.066263	0.0952936	0.104284	0.0908489
EYA4_P508_F	0.0453688	0.049279	0.0416326	0.0287169	0.0326144	0.0429672	0.0413233	0.0470303	0.0412808	0.0429773	0.0398357	0.0340314	0.056245	0.0347936	0.0629954	0.0403491	0.0457335	0.308075	0.301033	0.056865	0.0952579	0.81581	0.807459	0.32106	0.0786804	0.381137	0.870842	0.0330298	0.0347524	0.0347302	0.0346127	0.21029	0.129517	0.81165	0.362467	0.491777	0.038142	0.107267	0.455278	0.647426	0.12258	0.517926	0.29026	0.53549	0.195732	0.0828348	0.0662892	0.214542	0.0653689
FES_P223_R	0.0807249	0.0736325	0.0908265	0.0892528	0.114454	0.0708898	0.0985124	0.194867	0.0932902	0.110722	0.14876	0.0349408	0.04566	0.0519954	0.0536269	0.0436907	0.0496436	0.0742653	0.663423	0.0214131	0.325054	0.879333	0.896135	0.815506	0.0387909	0.0395585	0.922198	0.0474432	0.0391709	0.0341431	0.0339713	0.0288917	0.0296348	0.600522	0.036092	0.075501	0.061589	0.0440847	0.0295215	0.0359815	0.0351888	0.040653	0.0310596	0.0390354	0.0322201	0.0778394	0.0437465	0.0427852	0.0468112
FLT1_P615_R	0.147871	0.154016	0.120847	0.126216	0.132165	0.114004	0.108155	0.238702	0.106212	0.120526	0.128768	0.0912561	0.16789	0.112323	0.156054	0.0720135	0.0974488	0.594988	0.737475	0.646637	0.0870471	0.903908	0.397957	0.860513	0.130644	0.84855	0.655513	0.0439496	0.0575467	0.0549301	0.0443418	0.0605139	0.149861	0.946135	0.0493078	0.0547359	0.0379089	0.1725	0.0548171	0.0427796	0.0489755	0.0555275	0.0479492	0.0478348	0.0406738	0.0580722	0.0314303	0.0421768	0.0404014
HCK_P46_R	0.026831	0.0281565	0.029075	0.0269935	0.0322715	0.0291695	0.0325938	0.03735	0.0286605	0.0315645	0.030391	0.0285373	0.0308699	0.0264797	0.0307873	0.0306892	0.0330816	0.160522	0.257923	0.0279894	0.0625556	0.854364	0.866639	0.603542	0.0479147	0.0304271	0.877797	0.0297313	0.0268507	0.0227075	0.0255461	0.0228349	0.0557356	0.904983	0.0268455	0.0266545	0.0277918	0.0352796	0.0238687	0.0252723	0.0265019	0.0268562	0.0267971	0.0248345	0.0290128	0.182506	0.0576176	0.0795043	0.02665
HLA-F_E402_F	0.0183593	0.0178852	0.0247208	0.0160628	0.0213415	0.0189244	0.0232077	0.0195235	0.0150329	0.0156877	0.0192272	0.0190406	0.0232088	0.0207523	0.0228215	0.0224126	0.0252951	0.038846	0.914199	0.0204819	0.486325	0.907349	0.0194828	0.017052	0.0253146	0.0223359	0.935604	0.0178353	0.0137353	0.0181394	0.0172643	0.0216711	0.0269252	0.950163	0.0150583	0.0170149	0.0218289	0.0199969	0.0189058	0.0212779	0.0172604	0.0197574	0.0197313	0.0173894	0.0135685	0.0177628	0.0144312	0.0254705	0.0165943
HOXA9_P303_F	0.0431524	0.0178774	0.0349191	0.0303356	0.0516682	0.0282387	0.0390098	0.0569924	0.0429392	0.0268926	0.0321779	0.0190675	0.065105	0.051273	0.109282	0.0719895	0.0757015	0.265365	0.256318	0.811659	0.286992	0.517404	0.0172419	0.459465	0.487784	0.466624	0.0680383	0.0711205	0.0463574	0.0181761	0.0237412	0.0401504	0.776016	0.760037	0.154268	0.440754	0.0532354	0.370418	0.0830739	0.390689	0.409567	0.394869	0.406967	0.7896	0.470327	0.0813842	0.0758949	0.459568	0.371953
HOXC6_P456_R	0.118286	0.138564	0.14999	0.123252	0.146539	0.141919	0.132869	0.106282	0.14321	0.096759	0.157374	0.11908	0.139812	0.13055	0.176204	0.157358	0.220185	0.543783	0.863639	0.0738969	0.106781	0.823213	0.433847	0.753525	0.622203	0.572801	0.604707	0.112974	0.0831862	0.105784	0.234563	0.299097	0.539788	0.876262	0.0732204	0.534793	0.480322	0.0595616	0.0705916	0.13056	0.0995678	0.547764	0.155363	0.184757	0.180736	0.223997	0.0931422	0.501119	0.195343
HOXC6_P585_R	0.14815	0.170406	0.157917	0.203109	0.208754	0.222401	0.181025	0.14985	0.133494	0.145826	0.197388	0.151628	0.0998896	0.125836	0.152612	0.209695	0.168926	0.137718	0.256431	0.0523361	0.408351	0.742568	0.670861	0.48794	0.837461	0.626105	0.849905	0.0723021	0.0494057	0.110369	0.107377	0.556728	0.0398	0.814312	0.610934	0.390021	0.0705254	0.373759	0.120739	0.189378	0.158355	0.46378	0.305632	0.387544	0.831815	0.376261	0.0891502	0.0730813	0.050953
IGF2AS_E4_F	0.0718768	0.0586138	0.0591219	0.0606434	0.0613694	0.0610885	0.061635	0.0633001	0.0550901	0.0552076	0.061388	0.0570835	0.0659147	0.0529285	0.0860254	0.0672081	0.0640268	0.0997619	0.424654	0.156302	0.0704772	0.786783	0.827661	0.516787	0.338042	0.178074	0.808329	0.074342	0.0671158	0.0628568	0.0617864	0.0849699	0.0607562	0.87165	0.0691061	0.126444	0.070225	0.0841557	0.119992	0.19386	0.396802	0.139814	0.697421	0.265697	0.110198	0.160233	0.0694538	0.100176	0.0719815
IGFBP3_P1035_F	0.030756	0.0282546	0.0348025	0.0302878	0.0456856	0.029669	0.0423518	0.0416591	0.0338965	0.0343408	0.0434582	0.0575777	0.0418458	0.0336748	0.0567061	0.0650784	0.0611015	0.27223	0.693831	0.20589	0.0218959	0.731977	0.381213	0.238895	0.0282754	0.021454	0.531508	0.036989	0.030458	0.019145	0.027965	0.0598798	0.0838178	0.788336	0.0297867	0.310125	0.219271	0.81765	0.116656	0.81351	0.621836	0.332671	0.933688	0.613367	0.150524	0.225522	0.0766967	0.520984	0.0395037
INHA_P1144_R	0.0397336	0.040361	0.036879	0.0430288	0.0493673	0.0560863	0.0686581	0.0468474	0.0466724	0.0491695	0.054502	0.0518014	0.0566711	0.0662102	0.118596	0.0587511	0.0923824	0.0562098	0.0540661	0.0254632	0.0434588	0.0702378	0.0354989	0.0397929	0.0396501	0.0438975	0.0454314	0.0501662	0.0374121	0.0476326	0.0473809	0.0556885	0.0386244	0.0314858	0.062428	0.0972996	0.0627256	0.819721	0.605495	0.37546	0.383409	0.500831	0.923694	0.822815	0.78669	0.0517938	0.0370564	0.0424633	0.0438304
KCNQ1_E349_R	0.0556132	0.057631	0.0629939	0.0563886	0.0556252	0.0571257	0.0529858	0.0525008	0.0513263	0.047033	0.051704	0.0576149	0.0561108	0.0513208	0.0537822	0.0541338	0.0514808	0.0701196	0.0963217	0.0459311	0.0428911	0.857915	0.808107	0.0501916	0.0865916	0.0430978	0.777413	0.24461	0.0567882	0.0542827	0.0621017	0.073042	0.0643467	0.426681	0.0529298	0.411822	0.0553355	0.828259	0.0813785	0.0472877	0.0401943	0.0482795	0.0318936	0.0420796	0.0445284	0.419865	0.145599	0.0615301	0.0633724
MST1R_P392_F	0.046119	0.0421387	0.0590593	0.0559222	0.0727924	0.0624947	0.0544087	0.0659471	0.0468015	0.0528955	0.0406846	0.0240117	0.0604616	0.0381851	0.0625558	0.0904358	0.0456756	0.0879245	0.0389115	0.0561418	0.0333373	0.0276363	0.0253823	0.0761491	0.948206	0.837395	0.0299703	0.0551889	0.0344097	0.0295931	0.0482242	0.059126	0.0324006	0.626491	0.0327671	0.792177	0.374974	0.0373947	0.0332269	0.0241327	0.0269151	0.0292218	0.0275058	0.0246591	0.0287599	0.0461327	0.0294534	0.0854251	0.04324
MYH11_P22_F	0.0362115	0.036968	0.0538243	0.0459709	0.0616499	0.0409702	0.0470259	0.103703	0.0407069	0.0316141	0.0620336	0.0278056	0.083301	0.0365303	0.0541357	0.0344114	0.0722006	0.0439651	0.499798	0.090774	0.0702987	0.924961	0.0548366	0.642183	0.0472143	0.063635	0.936122	0.0346665	0.0806285	0.0302693	0.0304078	0.0483205	0.0452672	0.729509	0.0416148	0.0378283	0.0843557	0.0363171	0.119844	0.620778	0.0722834	0.0449648	0.894467	0.0392496	0.0614589	0.830853	0.221389	0.414505	0.0497916
NEO1_P1067_F	0.0795095	0.0439367	0.0515736	0.0403683	0.0448543	0.0502167	0.0588438	0.049545	0.0648207	0.0801292	0.0900429	0.140833	0.0749927	0.0562041	0.111401	0.0477404	0.0784142	0.0913958	0.564005	0.55647	0.0427201	0.928427	0.0504691	0.821881	0.13121	0.679853	0.693859	0.0425242	0.0596728	0.0440464	0.21322	0.0428416	0.266293	0.76312	0.0300968	0.23545	0.0809992	0.431754	0.0345253	0.124412	0.669479	0.50335	0.574636	0.131902	0.386194	0.181444	0.0197043	0.273126	0.0394831
NFKB1_P336_R	0.0542374	0.0563407	0.0458003	0.296071	0.0680675	0.0408148	0.0486634	0.0416646	0.0394129	0.0567055	0.0304704	0.0446729	0.041376	0.0343302	0.058925	0.0448917	0.0438938	0.0677615	0.850286	0.811912	0.329701	0.258622	0.0383656	0.772603	0.0447682	0.0391403	0.920132	0.0384239	0.0438219	0.0375634	0.041267	0.286811	0.142567	0.602541	0.0397948	0.0344932	0.0416075	0.0341545	0.0383028	0.298927	0.0510885	0.0568381	0.0393921	0.0417074	0.267024	0.0320671	0.0348101	0.044967	0.0458203
PDGFRA_P1429_F	0.0507787	0.060686	0.0412212	0.0631515	0.0680568	0.0517125	0.0650227	0.0656925	0.0618736	0.0558553	0.0446882	0.0261234	0.0752268	0.0424756	0.0644071	0.0449772	0.038685	0.104905	0.922732	0.714407	0.0497804	0.907485	0.036916	0.569414	0.050739	0.0304142	0.742925	0.0956365	0.0891296	0.0293037	0.0387038	0.0720558	0.315207	0.950597	0.127053	0.658663	0.0267174	0.943131	0.0410288	0.498548	0.0476211	0.721348	0.0761765	0.0497249	0.185684	0.0948395	0.035566	0.508656	0.0219986
PDGFRB_E195_R	0.130844	0.117228	0.110118	0.130044	0.118086	0.104093	0.165024	0.214724	0.157522	0.176891	0.189055	0.100366	0.170664	0.179613	0.256529	0.163691	0.167787	0.0751639	0.175967	0.02692	0.151549	0.876725	0.902367	0.461018	0.036988	0.0715235	0.747117	0.0527261	0.0498437	0.102261	0.0993128	0.122281	0.142894	0.861759	0.0306697	0.0357642	0.0515358	0.049605	0.0858743	0.0709865	0.0713626	0.756996	0.0691068	0.0379444	0.0395658	0.0440531	0.0359886	0.0588986	0.0361064
PODXL_P1341_R	0.0485248	0.0733693	0.057258	0.0559912	0.0715217	0.0485616	0.0569997	0.0800918	0.0521164	0.0516464	0.0531132	0.0332903	0.0846669	0.0516556	0.124744	0.0649201	0.11795	0.0520672	0.893162	0.18053	0.0281568	0.850555	0.849136	0.740714	0.472971	0.378976	0.160453	0.0341129	0.0879012	0.0315942	0.0455383	0.0250386	0.0315307	0.917028	0.0297085	0.240993	0.0302493	0.546004	0.0825276	0.105988	0.0447753	0.213172	0.596315	0.384217	0.0286232	0.0467279	0.0519597	0.0720151	0.0321828
PRKCDBP_P352_R	0.11119	0.0805741	0.0977414	0.0847889	0.106272	0.112853	0.155381	0.0799279	0.0999705	0.0702522	0.0931777	0.168889	0.0844663	0.132194	0.0935968	0.0561401	0.121135	0.578055	0.189181	0.0629223	0.134615	0.747609	0.804806	0.207975	0.345814	0.393253	0.622169	0.234305	0.0667916	0.165121	0.0943498	0.141524	0.0936691	0.681765	0.107848	0.56553	0.635393	0.891076	0.268659	0.663323	0.231836	0.883737	0.375941	0.38544	0.209971	0.0555892	0.0557675	0.652033	0.0864949
RET_seq_53_S374_F	0.0409151	0.036229	0.0346619	0.0407958	0.0356181	0.0300095	0.0423806	0.0528479	0.0347223	0.0467146	0.0331923	0.0344848	0.0328852	0.0365209	0.0582561	0.0467482	0.0360483	0.11408	0.767474	0.0408428	0.0332213	0.92399	0.0545903	0.600834	0.0310069	0.0339393	0.925104	0.0339657	0.0379607	0.03528	0.0315314	0.033292	0.0490295	0.940884	0.0327853	0.224953	0.034508	0.0867823	0.101497	0.0787727	0.0335176	0.0383696	0.700311	0.0423403	0.0459627	0.0580054	0.0356725	0.0508386	0.0362775
SEZ6L_P299_F	0.0499577	0.0388895	0.0433772	0.0342602	0.0678989	0.0426136	0.0688842	0.0741557	0.056139	0.0496666	0.0514297	0.0690492	0.0688278	0.0506429	0.0899954	0.0506634	0.0699553	0.0304872	0.110128	0.742869	0.0358901	0.91096	0.920959	0.656314	0.0505127	0.0342789	0.883832	0.0392202	0.365492	0.0309622	0.0314036	0.0360177	0.182831	0.922515	0.0410817	0.0307893	0.0483841	0.0310756	0.0276303	0.311131	0.130283	0.0366896	0.0402516	0.627121	0.0881099	0.0469446	0.0264599	0.0564245	0.0361743
TMEFF2_E94_R	0.018246	0.0189429	0.0290414	0.0313598	0.0221379	0.0374952	0.0313196	0.0407385	0.0237791	0.0213101	0.0219719	0.0557782	0.0207327	0.0299665	0.0488255	0.0259642	0.0342466	0.0856465	0.559107	0.0186185	0.023909	0.922376	0.044681	0.415345	0.0252182	0.0375919	0.271331	0.0274587	0.0477997	0.0210394	0.0303465	0.040598	0.0239378	0.959086	0.252816	0.0562702	0.02229	0.120348	0.0245138	0.643129	0.11831	0.176447	0.940906	0.904593	0.246723	0.0321384	0.0317247	0.0785003	0.223473
TP73_P945_F	0.0797069	0.107689	0.0727297	0.113806	0.127507	0.0779698	0.113128	0.0778899	0.107195	0.101089	0.0860379	0.095587	0.06685	0.0902404	0.0593903	0.120428	0.0711714	0.48309	0.8297	0.250811	0.647385	0.646962	0.795874	0.623098	0.510013	0.577935	0.147165	0.060973	0.780794	0.0586517	0.0671327	0.0738944	0.445682	0.729406	0.047266	0.202026	0.206897	0.840396	0.731355	0.737737	0.116395	0.147013	0.714867	0.346031	0.362225	0.288109	0.254036	0.152967	0.100156
TUBB3_P364_F	0.0249556	0.0298865	0.0342072	0.0342482	0.0334791	0.0315226	0.0390449	0.028365	0.0293733	0.0199524	0.0312492	0.0313331	0.0321031	0.0487801	0.0342433	0.0344044	0.0359198	0.0346356	0.786914	0.0171563	0.0229059	0.731725	0.329837	0.583667	0.0445806	0.0903316	0.0913055	0.0649845	0.0303395	0.0308068	0.0267734	0.102738	0.0317904	0.825108	0.0339128	0.154265	0.0231716	0.515659	0.426248	0.720371	0.326468	0.759544	0.786497	0.671008	0.317755	0.0545248	0.0313418	0.27764	0.0227417
TUBB3_P721_R	0.0418475	0.0436375	0.0328948	0.0541798	0.0478988	0.0500745	0.0548049	0.0682281	0.0495562	0.0524035	0.0476009	0.123103	0.0555138	0.0612402	0.0444795	0.0629737	0.0506827	0.0562337	0.519905	0.736255	0.0972806	0.865465	0.678302	0.204254	0.164076	0.0635006	0.256596	0.0409468	0.0483733	0.034356	0.0424971	0.229751	0.118563	0.873148	0.0311743	0.0374496	0.069996	0.0362352	0.311972	0.870382	0.3819	0.539205	0.547719	0.910494	0.621874	0.0432352	0.0353337	0.149143	0.0306153
TWIST1_P355_R	0.0588555	0.046149	0.0493186	0.0507534	0.0651235	0.0563002	0.0561812	0.0521171	0.0471873	0.0579103	0.0573517	0.0874675	0.0673459	0.0560217	0.102774	0.0823404	0.0699877	0.0705786	0.777206	0.248493	0.13668	0.680091	0.565603	0.0417808	0.0370574	0.0372402	0.159059	0.25105	0.110961	0.0377089	0.0553529	0.0694058	0.0733494	0.311032	0.0596056	0.601982	0.188856	0.818397	0.157342	0.778897	0.563263	0.722775	0.834481	0.444192	0.624591	0.0591217	0.0531243	0.345097	0.0572287
WT1_P853_F	0.056	0.0950305	0.0598781	0.0382742	0.0433648	0.0420854	0.0736359	0.0729756	0.0446762	0.0332142	0.0359917	0.0622735	0.0944737	0.137556	0.0492597	0.0444245	0.189368	0.079759	0.0451719	0.0345184	0.0497826	0.8792	0.768808	0.496954	0.0640197	0.0529108	0.70733	0.0423535	0.0439752	0.0471799	0.0471098	0.0309755	0.840379	0.0295621	0.0326244	0.0329969	0.0338366	0.921784	0.0345106	0.039395	0.0344204	0.673813	0.691331	0.0721173	0.38439	0.44017	0.0324268	0.0309654	0.0520938
ADAMTS12_P250_R	0.0223752	0.0191378	0.0218682	0.0216107	0.025952	0.0245586	0.0265526	0.0257392	0.0209786	0.0196398	0.0224781	0.0214192	0.0267988	0.0199547	0.0419239	0.0272275	0.0390581	0.0445025	0.650365	0.0183263	0.0186221	0.525188	0.837439	0.456662	0.0209501	0.0307114	0.023949	0.0233165	0.0184876	0.0214053	0.0200479	0.0192675	0.0199004	0.902049	0.0442639	0.0800951	0.0224497	0.584262	0.08817	0.413159	0.0566024	0.115599	0.413555	0.474854	0.901792	0.0467176	0.0516568	0.0805552	0.0347466
AHR_P166_R	0.0461914	0.0348825	0.0555112	0.0433593	0.033205	0.0402678	0.0338405	0.0485439	0.0339165	0.0413507	0.0464036	0.0421082	0.0685135	0.0297574	0.0333875	0.0323888	0.0333688	0.0619666	0.072439	0.507684	0.317458	0.105265	0.129515	0.0422531	0.0336088	0.0344491	0.855046	0.0325981	0.03118	0.0316415	0.0387786	0.0492223	0.173041	0.959837	0.0326326	0.0459224	0.111463	0.0545272	0.044814	0.871829	0.183817	0.0455086	0.113081	0.0316627	0.0291936	0.0376974	0.0391229	0.0409627	0.0312779
AREG_E25_F	0.0409174	0.0327605	0.0402363	0.0337192	0.0391121	0.0337447	0.0421164	0.0329312	0.0295145	0.0371994	0.0373984	0.0374556	0.0365788	0.0323309	0.0401838	0.0352738	0.0368278	0.0695178	0.645958	0.0513759	0.0330977	0.869345	0.0562306	0.0298577	0.0363296	0.0368313	0.0289317	0.0588458	0.0526859	0.0300813	0.0324172	0.154972	0.0347174	0.940872	0.449849	0.264068	0.0471705	0.7167	0.0589741	0.20129	0.312984	0.492039	0.624717	0.654677	0.921023	0.310011	0.0508209	0.0363337	0.294316
BMP3_E147_F	0.156351	0.156708	0.121091	0.139092	0.131089	0.126096	0.108741	0.129348	0.126588	0.1043	0.138117	0.126415	0.12661	0.0988784	0.123723	0.133793	0.112432	0.255264	0.800836	0.377853	0.125759	0.768991	0.596555	0.492731	0.103032	0.100422	0.115349	0.136847	0.186551	0.132841	0.139419	0.120493	0.123189	0.809839	0.12324	0.122812	0.122623	0.128429	0.144782	0.109252	0.119265	0.112136	0.0853828	0.10524	0.106966	0.120129	0.118999	0.0961264	0.117286
CAV1_P130_R	0.0634298	0.072993	0.0657692	0.062645	0.0876566	0.0596032	0.0607177	0.0726212	0.0702395	0.0580936	0.0634135	0.061361	0.0912523	0.064149	0.0970065	0.0568683	0.0751639	0.0578095	0.117888	0.137378	0.663591	0.920534	0.215577	0.608264	0.0520375	0.0555423	0.0572736	0.0925699	0.765016	0.0495722	0.0508207	0.0691281	0.0621691	0.940271	0.0609411	0.0708154	0.200897	0.058401	0.0646407	0.0860454	0.0695235	0.0866448	0.688551	0.0575198	0.0761977	0.061519	0.0636518	0.136372	0.15146
CAV1_P169_F	0.250262	0.21376	0.208475	0.270651	0.287258	0.178548	0.208843	0.199144	0.188198	0.192522	0.229047	0.159431	0.213835	0.210819	0.199759	0.131805	0.183967	0.22069	0.115422	0.144686	0.28518	0.788815	0.501322	0.421858	0.0696607	0.129587	0.0850055	0.0860238	0.814454	0.163026	0.236016	0.309718	0.0564279	0.893417	0.106239	0.723598	0.0844663	0.0520786	0.114001	0.117363	0.101954	0.189467	0.562568	0.0721291	0.0955078	0.115825	0.12164	0.690939	0.163849
CCND1_E280_R	0.0391993	0.038716	0.0383974	0.0429604	0.0482342	0.0460561	0.0561715	0.0449336	0.0446006	0.0344494	0.0373689	0.0396932	0.0407649	0.0358697	0.0525274	0.0528565	0.0515323	0.0563663	0.349945	0.0374238	0.0455288	0.909734	0.114322	0.675419	0.0463475	0.0570951	0.942412	0.0537146	0.0475071	0.0416716	0.0430042	0.043529	0.135685	0.942086	0.0392966	0.0466637	0.0432037	0.0429276	0.0369703	0.0361945	0.0404552	0.0480955	0.0366534	0.0349802	0.0427683	0.0441035	0.0411075	0.0539603	0.0382783
CCND1_P343_R	0.0660888	0.0687773	0.06327	0.0448496	0.0571186	0.0474537	0.0490943	0.0455712	0.0548371	0.0583534	0.0740446	0.0517186	0.0499458	0.0394058	0.0443651	0.0386534	0.0403793	0.0616974	0.860663	0.169473	0.0602239	0.932223	0.548058	0.469527	0.0506215	0.144397	0.327168	0.0523453	0.210332	0.0483975	0.0505639	0.0502907	0.0577011	0.944974	0.0377306	0.0585817	0.051788	0.0617446	0.0478512	0.0790684	0.25514	0.0576442	0.0435697	0.0475585	0.280074	0.0611194	0.0527716	0.327779	0.129081
CD44_E26_F	0.0355694	0.0400236	0.0287674	0.0349514	0.0419686	0.0351351	0.0497973	0.040733	0.0349549	0.0326471	0.0297372	0.0536901	0.0366155	0.0314101	0.0349233	0.0435088	0.0390122	0.0420211	0.0452596	0.0238149	0.080573	0.878209	0.0340045	0.437489	0.0430071	0.030365	0.625699	0.0405213	0.0319985	0.0309726	0.0339895	0.0299276	0.0347914	0.874739	0.0270494	0.0667847	0.0621037	0.0268998	0.339433	0.294013	0.177063	0.340961	0.0586126	0.781239	0.0572997	0.028954	0.0250123	0.0263933	0.0242332
CEBPA_P1163_R	0.0379494	0.0439617	0.030815	0.0300701	0.0321073	0.0420838	0.038305	0.0388137	0.0343353	0.0437169	0.0372928	0.0317903	0.0303641	0.0393116	0.0522617	0.033242	0.0353949	0.0704245	0.633881	0.0489952	0.0310111	0.787129	0.0420709	0.511286	0.0551819	0.0366779	0.838137	0.0389466	0.0378814	0.0465488	0.0278965	0.0274066	0.0401199	0.72938	0.0444551	0.0352021	0.0349552	0.0282553	0.118283	0.365812	0.162023	0.1196	0.768631	0.719368	0.0752606	0.0385926	0.0331584	0.0753884	0.0304179
CHFR_P635_R	0.0605169	0.0626485	0.0580331	0.0615142	0.0722489	0.061102	0.0730733	0.0570704	0.0582141	0.0531078	0.0609523	0.0580085	0.0664446	0.0599288	0.0595649	0.0781238	0.0724914	0.0692703	0.410802	0.0663753	0.40573	0.0492731	0.516442	0.501	0.0601328	0.0548051	0.0501532	0.0560199	0.0720334	0.0546814	0.0522997	0.0975716	0.0589958	0.0450789	0.104607	0.0578679	0.0820572	0.494672	0.100586	0.811358	0.0658146	0.0675967	0.896276	0.0537458	0.803863	0.0767418	0.0609832	0.0636946	0.0536414
CTSH_E157_R	0.0327505	0.0318529	0.0348951	0.0342386	0.043858	0.0410009	0.0503831	0.0329381	0.0332961	0.0293587	0.0341552	0.0339073	0.035735	0.0367724	0.0330158	0.0366052	0.0363478	0.0599469	0.54835	0.110072	0.0364582	0.843561	0.0443805	0.199093	0.0335543	0.0357606	0.49686	0.0706861	0.0436814	0.0385737	0.040149	0.0428289	0.0255407	0.920567	0.0443564	0.626261	0.032984	0.806096	0.0322469	0.0427053	0.052186	0.266982	0.0292094	0.0336868	0.0377942	0.113225	0.0503152	0.248637	0.0354495
CTSH_P238_F	0.0166716	0.0345197	0.0234016	0.0208498	0.0264538	0.0207522	0.0288842	0.025388	0.0235807	0.0197818	0.0282951	0.020478	0.0269733	0.0360598	0.0300246	0.0376033	0.0304973	0.0481354	0.904596	0.49854	0.0205202	0.615037	0.0172937	0.0303843	0.0186714	0.0294176	0.0779111	0.0204947	0.0233076	0.0162517	0.028017	0.0324714	0.035822	0.964314	0.0197777	0.964531	0.0767187	0.192573	0.0190902	0.148134	0.0330812	0.0521947	0.0230441	0.0174384	0.593441	0.0323861	0.0559293	0.110392	0.0332828
DES_E228_R	0.113412	0.0956107	0.102872	0.0990293	0.120589	0.111097	0.0920791	0.121563	0.0913564	0.0938748	0.114616	0.0905376	0.10073	0.114888	0.215514	0.140681	0.144751	0.213557	0.667339	0.332955	0.191176	0.641689	0.676161	0.42176	0.651319	0.270831	0.708114	0.203984	0.169698	0.0682691	0.0973555	0.149218	0.0927047	0.798673	0.227493	0.368812	0.636364	0.543276	0.683675	0.65608	0.386263	0.434685	0.852526	0.657228	0.756007	0.389144	0.315153	0.326011	0.577399
EPHA3_E156_R	0.08335	0.0909726	0.0721302	0.0990545	0.0661138	0.0518624	0.0722428	0.111121	0.071241	0.0713352	0.0566049	0.1059	0.0817603	0.0620916	0.0820673	0.0916822	0.0930196	0.0763116	0.433767	0.379005	0.047168	0.751599	0.0413909	0.186564	0.0438054	0.0523045	0.052623	0.0524562	0.0477477	0.0549373	0.0661937	0.47647	0.220806	0.933805	0.120464	0.201983	0.134756	0.210858	0.0491552	0.455428	0.404064	0.174138	0.740844	0.357892	0.0612229	0.203589	0.0655928	0.36983	0.0699042
EPO_P162_R	0.128003	0.100906	0.110561	0.107965	0.0886429	0.146139	0.133083	0.0774112	0.104278	0.0871615	0.0915105	0.0635069	0.0707586	0.0665265	0.183656	0.162829	0.0824844	0.114254	0.683414	0.649487	0.105271	0.847327	0.28252	0.629216	0.595882	0.115074	0.290163	0.0842792	0.106809	0.130672	0.0820881	0.0980808	0.217392	0.845294	0.105154	0.0978747	0.0738699	0.520565	0.129225	0.296019	0.112226	0.114494	0.831711	0.148466	0.152839	0.112524	0.0678495	0.513522	0.114522
ESR1_E298_R	0.0524013	0.0388676	0.048702	0.0367846	0.0701789	0.0580893	0.0515518	0.0429742	0.0403291	0.0584243	0.0668594	0.0631844	0.0451726	0.025141	0.0457986	0.0394959	0.0345897	0.563652	0.237117	0.0525031	0.0549378	0.88046	0.182392	0.250623	0.259668	0.808858	0.0366487	0.047802	0.0812695	0.0388243	0.0349025	0.0735875	0.0631773	0.913391	0.0947971	0.233262	0.0528798	0.668903	0.105031	0.185974	0.250679	0.665885	0.321549	0.199572	0.25165	0.126687	0.197571	0.142425	0.219419
EVI1_E47_R	0.0498891	0.0456527	0.0452051	0.0335563	0.0454136	0.0343162	0.0421029	0.0359889	0.0276628	0.0341456	0.0384719	0.0288711	0.0380442	0.0539927	0.0852482	0.146551	0.0652348	0.189175	0.6501	0.0207216	0.0696104	0.923686	0.616915	0.694553	0.0699561	0.660201	0.334226	0.0281771	0.0270587	0.0326716	0.0341195	0.0453996	0.0347921	0.942356	0.0254295	0.0313464	0.0896366	0.931048	0.0461707	0.0363942	0.0351112	0.0261073	0.023463	0.0366047	0.0319581	0.0538628	0.0447539	0.057669	0.051133
F2R_P839_F	0.226764	0.243504	0.258228	0.224895	0.24302	0.261611	0.180889	0.279306	0.173096	0.170562	0.23112	0.141819	0.248513	0.219091	0.332039	0.431047	0.23306	0.166308	0.131739	0.176825	0.495281	0.099546	0.382464	0.201857	0.13521	0.138492	0.22102	0.155305	0.816922	0.184205	0.161082	0.165583	0.725127	0.18853	0.289117	0.129704	0.158334	0.151596	0.425491	0.647681	0.300171	0.274898	0.811491	0.773492	0.641536	0.179929	0.105805	0.216839	0.119907
FES_E34_R	0.0353885	0.0418571	0.0343903	0.0391288	0.0468959	0.0404512	0.0663145	0.0969958	0.0513549	0.037838	0.046482	0.0378995	0.0432143	0.0375835	0.0275961	0.0275413	0.0310662	0.0327377	0.54037	0.55973	0.0632646	0.834013	0.888805	0.762037	0.0222621	0.0285479	0.743184	0.0297717	0.0257914	0.0246096	0.051388	0.0194572	0.0253941	0.501427	0.0242567	0.026185	0.0211388	0.0257832	0.0210778	0.0203389	0.0228293	0.0221322	0.0234907	0.0222732	0.0216129	0.0381581	0.0203147	0.0393983	0.0289515
FGF5_E16_F	0.0411716	0.0311956	0.0330542	0.0365835	0.0479663	0.0424727	0.0389594	0.0374615	0.0338824	0.0336368	0.0279171	0.0509447	0.0323032	0.0331763	0.0422843	0.0388044	0.0564423	0.0664525	0.377377	0.0218247	0.0366812	0.892687	0.0403189	0.0397406	0.0351023	0.149078	0.0485759	0.138478	0.0503086	0.0389515	0.0294662	0.0379526	0.0338441	0.937947	0.147433	0.0560292	0.0386346	0.0485573	0.0563411	0.726691	0.636264	0.26018	0.853242	0.259246	0.673929	0.0430695	0.0376179	0.0496188	0.042073
FN1_E469_F	0.0353334	0.0648363	0.0436952	0.031433	0.134136	0.0390166	0.0655583	0.0653742	0.0419985	0.0416306	0.0572682	0.0332634	0.067094	0.0438911	0.103192	0.0344307	0.0618831	0.0871857	0.213222	0.105869	0.0647215	0.74442	0.0654218	0.0318558	0.0685943	0.0452691	0.567361	0.0580198	0.150018	0.0252382	0.0456427	0.065139	0.0498079	0.110689	0.0522048	0.70997	0.0635541	0.0894646	0.0162388	0.509779	0.398775	0.920532	0.940338	0.779301	0.64006	0.119217	0.154745	0.211229	0.569307
FN1_P229_R	0.0424783	0.0258956	0.0555	0.0393119	0.0487628	0.0467909	0.0417033	0.045093	0.0370415	0.0464139	0.0334935	0.0320498	0.0503358	0.023209	0.0377366	0.0409015	0.0486323	0.0591689	0.0419179	0.0269176	0.031411	0.826489	0.0404634	0.0313635	0.0284669	0.0337155	0.0324343	0.0251441	0.0435241	0.0373012	0.0411958	0.0358582	0.0321194	0.0319658	0.0382452	0.0247247	0.0372333	0.82831	0.0653241	0.266933	0.289251	0.700604	0.516572	0.771625	0.32586	0.0359577	0.038046	0.264303	0.0379571
FRZB_P406_F	0.0359736	0.0254821	0.0228885	0.0341696	0.0370105	0.0354214	0.0319064	0.028349	0.0288935	0.0313029	0.0399398	0.0292269	0.0274838	0.0239795	0.0407839	0.0274661	0.0391574	0.0414613	0.100671	0.0291933	0.0318385	0.879894	0.895123	0.365899	0.026017	0.152526	0.0267862	0.0310526	0.0787072	0.0245938	0.0237782	0.0357612	0.0422848	0.933447	0.0409607	0.0324168	0.0237782	0.330107	0.0244344	0.0229949	0.0619999	0.375366	0.0305163	0.0230389	0.0455764	0.122455	0.0333796	0.0605792	0.349406
GP1BB_E23_F	0.0249473	0.0402962	0.0308387	0.0302634	0.0431628	0.0372428	0.0404168	0.0436653	0.0293626	0.0244006	0.0338881	0.0400393	0.0369852	0.0322824	0.0526172	0.0644938	0.0553459	0.0290453	0.138672	0.87704	0.0345746	0.76113	0.553379	0.669134	0.0219074	0.0720758	0.156815	0.526576	0.0440713	0.0303181	0.0283564	0.0300661	0.102267	0.853772	0.0482998	0.0304771	0.107876	0.134417	0.0270521	0.131784	0.0266431	0.0397427	0.392116	0.0295842	0.0934035	0.184783	0.0336126	0.0830809	0.0616353
GSTM2_P109_R	0.0433127	0.0510617	0.0634167	0.0980585	0.165204	0.0826982	0.0920014	0.143745	0.0968393	0.0942714	0.056766	0.118633	0.0788483	0.0533493	0.074772	0.0604811	0.0617387	0.493755	0.0712941	0.092594	0.0318505	0.0256703	0.035536	0.0319918	0.938206	0.819176	0.0229083	0.0387652	0.031788	0.0453663	0.0483661	0.0267513	0.0339248	0.835499	0.0311895	0.0342861	0.0269591	0.0317325	0.0338284	0.0277851	0.0327359	0.0429002	0.0377417	0.030539	0.028343	0.0497114	0.029308	0.0440316	0.0500074
HCK_P858_F	0.0945248	0.0678957	0.0643502	0.0701588	0.0638157	0.0562164	0.0761065	0.0935026	0.0758985	0.0743013	0.0778463	0.0842723	0.105854	0.0580301	0.0550244	0.0883725	0.0651139	0.0631911	0.153826	0.0706632	0.0667871	0.918996	0.709269	0.106698	0.0559681	0.0626803	0.919723	0.0678015	0.0759784	0.0609952	0.0550751	0.0589423	0.313656	0.922232	0.0727618	0.0633534	0.0764271	0.0756888	0.0663755	0.0937512	0.0775302	0.0638307	0.0535458	0.0665384	0.157947	0.0878502	0.10277	0.0918954	0.0983927
HDAC9_E38_F	0.0653525	0.161905	0.109385	0.122903	0.158058	0.0997645	0.118118	0.156947	0.150379	0.110886	0.113037	0.15231	0.0608301	0.0612939	0.0396935	0.037901	0.0374453	0.0678732	0.0833533	0.696016	0.449213	0.436002	0.777111	0.536855	0.453309	0.438329	0.882351	0.0389342	0.0334068	0.0393841	0.0643069	0.0276604	0.194586	0.848468	0.0270258	0.0263848	0.0381014	0.0483771	0.0249027	0.0334618	0.0332213	0.0321578	0.0247426	0.0240545	0.0225317	0.0486936	0.0268078	0.0376146	0.0253977
HLA-DPB1_E2_R	0.181827	0.175833	0.141497	0.127379	0.146233	0.103179	0.135015	0.141949	0.126354	0.19158	0.179323	0.194743	0.129523	0.109904	0.0971576	0.273119	0.127802	0.181436	0.455931	0.231382	0.199211	0.889219	0.333565	0.457857	0.171265	0.137195	0.703963	0.0901206	0.0817781	0.133495	0.127348	0.200019	0.108125	0.847874	0.102705	0.155822	0.194557	0.110191	0.151256	0.112389	0.10583	0.084007	0.0738242	0.0796319	0.073074	0.0985585	0.0851692	0.106803	0.112631
ICAM1_P386_R	0.0447193	0.0361743	0.0276118	0.0195503	0.0217838	0.0246957	0.026803	0.0376473	0.0278006	0.0219438	0.0323951	0.0202282	0.0279743	0.0310752	0.0283539	0.0298536	0.0234321	0.030861	0.78421	0.140204	0.0262763	0.881542	0.746601	0.0319681	0.0395034	0.0511503	0.917148	0.0311858	0.0212551	0.0252209	0.0221416	0.0210655	0.0206599	0.117739	0.024412	0.0193487	0.0207791	0.102117	0.0172891	0.45289	0.0242637	0.0209106	0.0221957	0.0296286	0.0219587	0.0267462	0.0222061	0.0320095	0.0198995
IGF2_P36_R	0.0648663	0.0507642	0.125186	0.0709963	0.090358	0.11491	0.158641	0.101626	0.103239	0.0534213	0.0782243	0.0541338	0.0611342	0.106032	0.100054	0.0715655	0.0626307	0.0610484	0.630401	0.843858	0.085513	0.485757	0.647218	0.472889	0.136679	0.0944859	0.770738	0.112335	0.132299	0.0913311	0.0769791	0.12002	0.301579	0.739825	0.0841111	0.0663134	0.115799	0.0837236	0.0565842	0.548238	0.349504	0.453201	0.822691	0.709978	0.497658	0.110951	0.0703566	0.316526	0.112334
IGFBP2_P306_F	0.0391527	0.0653847	0.0399408	0.0267068	0.0658887	0.0259603	0.0600346	0.047523	0.035339	0.0398137	0.0498914	0.0398781	0.0994199	0.0626769	0.252092	0.199627	0.0911518	0.0143974	0.0196843	0.0119118	0.0341034	0.0266586	0.0137976	0.0166163	0.0159336	0.019806	0.0165557	0.0785977	0.0306583	0.0173876	0.0219221	0.72229	0.49581	0.224771	0.047661	0.284815	0.0319982	0.814313	0.0399491	0.103205	0.469201	0.0918067	0.425593	0.447827	0.395147	0.3829	0.631276	0.137792	0.728188
IRAK3_E130_F	0.0265233	0.0263087	0.0288026	0.0293947	0.0320666	0.0276895	0.0351731	0.0321312	0.0256119	0.0271618	0.0271948	0.0293834	0.0303349	0.0339042	0.0721628	0.0329358	0.0388072	0.0485049	0.438583	0.770439	0.025953	0.876821	0.604448	0.56008	0.0280719	0.030898	0.94308	0.0254117	0.025309	0.0246252	0.0305321	0.0243218	0.431066	0.025728	0.0242714	0.0245362	0.0312807	0.0258164	0.0252966	0.0239901	0.0239454	0.0268483	0.0262115	0.0282551	0.025054	0.0303081	0.0263612	0.03006	0.0240514
IRAK3_P13_F	0.0351052	0.0353043	0.0396713	0.0452342	0.0639398	0.0365118	0.0478444	0.0409882	0.0339614	0.0373944	0.0370102	0.0396751	0.0405686	0.0397816	0.0532593	0.0878179	0.0611028	0.057174	0.27695	0.0289714	0.030916	0.913157	0.767261	0.198589	0.0354668	0.038543	0.912542	0.0486113	0.0374892	0.0379816	0.0342901	0.0307462	0.0419465	0.028405	0.0381702	0.0400691	0.0434438	0.03563	0.0341839	0.0304392	0.0351864	0.0387347	0.0364842	0.0354062	0.0346255	0.0365267	0.0363392	0.0362248	0.026899
KIT_P405_F	0.0286724	0.0302796	0.0319977	0.032104	0.044977	0.0398836	0.0500213	0.040915	0.036185	0.036531	0.033983	0.0310954	0.0385061	0.034931	0.0543003	0.0445578	0.058233	0.0413821	0.0648439	0.0839312	0.0345371	0.871419	0.0353724	0.0654269	0.0314557	0.032212	0.0854813	0.0390035	0.0366392	0.0272162	0.0370421	0.0651292	0.059038	0.916994	0.166934	0.0335504	0.0326956	0.433238	0.0286391	0.0283911	0.0289742	0.0359246	0.0432575	0.0464172	0.0408787	0.475684	0.0684387	0.10243	0.0860069
LAMC1_E466_R	0.0173366	0.0273146	0.0217198	0.0280994	0.0265602	0.0220487	0.0311718	0.0270948	0.0193168	0.0149188	0.0201527	0.0289899	0.0240604	0.0183638	0.0254687	0.0223223	0.0316629	0.0625853	0.692632	0.0212809	0.0284444	0.863338	0.0200471	0.0186432	0.0296481	0.0239893	0.905518	0.0202701	0.0236177	0.016681	0.0219674	0.0174087	0.0204036	0.940695	0.0235488	0.0571434	0.0264262	0.0209318	0.0169866	0.0190148	0.0186549	0.0209577	0.0206176	0.0198796	0.0218242	0.0221697	0.0216911	0.0344418	0.0181837
LAMC1_P808_F	0.135371	0.123635	0.151496	0.131574	0.142484	0.128037	0.130264	0.153261	0.119721	0.117072	0.127102	0.134023	0.116784	0.117273	0.135452	0.108445	0.131234	0.150152	0.445391	0.149715	0.219289	0.884036	0.0993623	0.0916255	0.153789	0.334816	0.752544	0.0840537	0.0988036	0.0995953	0.0842535	0.104443	0.102294	0.914765	0.1166	0.105897	0.127181	0.115238	0.114296	0.0931	0.0842915	0.116308	0.0975135	0.0911964	0.0906979	0.111766	0.0798625	0.101169	0.081674
MYLK_P469_R	0.189837	0.195985	0.17569	0.147479	0.238467	0.164041	0.178045	0.220103	0.203576	0.174771	0.137349	0.166247	0.173152	0.199937	0.20957	0.182468	0.186852	0.143345	0.829324	0.468848	0.0704801	0.751378	0.252253	0.562788	0.640881	0.190969	0.564981	0.11274	0.0462421	0.171456	0.121892	0.37805	0.45134	0.81157	0.262264	0.193985	0.0563321	0.0303464	0.0391288	0.0309816	0.0475965	0.0511821	0.038799	0.0377439	0.0325738	0.0916237	0.0323607	0.226419	0.0382408
NOTCH3_E403_F	0.040423	0.0289636	0.0631499	0.0643036	0.0566054	0.0841968	0.0643339	0.0971028	0.0467389	0.0657924	0.0422048	0.0557307	0.121245	0.0670248	0.179817	0.107321	0.122406	0.06969	0.0521784	0.0167161	0.041697	0.0344084	0.0269943	0.0319325	0.120843	0.0394096	0.0275186	0.0547943	0.0383329	0.0605471	0.0452313	0.121457	0.0447221	0.0158574	0.0453377	0.0189239	0.108878	0.361386	0.850464	0.364839	0.0349097	0.0817461	0.611893	0.794571	0.269911	0.587115	0.161867	0.278645	0.0919692
OPCML_P71_F	0.11359	0.0914949	0.0755566	0.0910655	0.108631	0.132021	0.129084	0.131273	0.0908189	0.0905838	0.0883901	0.0512574	0.112073	0.137903	0.154162	0.136363	0.153294	0.102795	0.443814	0.205591	0.0657866	0.708274	0.776459	0.122997	0.303126	0.368358	0.322443	0.163819	0.111349	0.0729961	0.0887595	0.107985	0.0512126	0.370463	0.851431	0.394518	0.605853	0.434511	0.35534	0.73855	0.503402	0.494015	0.807515	0.501208	0.299557	0.477983	0.511855	0.488329	0.638082
PLXDC2_E337_F	0.0392274	0.042967	0.0351479	0.0368932	0.0621888	0.0381613	0.0367611	0.0253172	0.0281489	0.0257105	0.0296166	0.0694557	0.0303235	0.044385	0.0927283	0.0411571	0.0390153	0.0310136	0.0256406	0.0173525	0.0301233	0.904721	0.794141	0.686736	0.0264557	0.0229681	0.461923	0.0263638	0.0244248	0.0208654	0.0257907	0.0365415	0.0501153	0.966637	0.0227489	0.019109	0.0319794	0.329029	0.0260974	0.367016	0.0214944	0.157625	0.721417	0.0185111	0.0264941	0.0334381	0.024839	0.0381279	0.0256835
PROK2_P390_F	0.0266054	0.0208926	0.0235025	0.0293499	0.0282484	0.0220905	0.0288251	0.024979	0.0210642	0.0197004	0.0266812	0.0237348	0.0225368	0.0290392	0.0445497	0.056672	0.0321328	0.0271767	0.0727469	0.0154958	0.0181816	0.0217548	0.0157575	0.0171965	0.0226164	0.0226434	0.0141323	0.0373641	0.0207171	0.0204911	0.021436	0.0377356	0.0272898	0.944867	0.018135	0.0192678	0.0227159	0.0227615	0.019556	0.0283148	0.0494382	0.130846	0.75069	0.160243	0.796761	0.0316283	0.0255721	0.0436386	0.0313445
RIPK2_E123_F	0.0581291	0.0480255	0.0721747	0.0658749	0.053467	0.0499085	0.0435319	0.0610567	0.0430136	0.0364871	0.0398743	0.152078	0.0394824	0.0411809	0.039572	0.0388636	0.0443879	0.10531	0.693871	0.0199319	0.134634	0.878634	0.0306672	0.666725	0.0474167	0.0402508	0.935193	0.0490475	0.0437039	0.0308951	0.0385711	0.050175	0.032674	0.9482	0.0312996	0.0366976	0.0758292	0.0353044	0.0274037	0.0330121	0.0370751	0.0364409	0.0315074	0.0311805	0.0242341	0.0289363	0.0351333	0.044788	0.0313839
ROR2_E112_F	0.0286557	0.051386	0.0343832	0.0292181	0.0423726	0.0474538	0.0582045	0.05112	0.0398193	0.0349776	0.0339347	0.0228918	0.0473834	0.0288559	0.0600121	0.0490741	0.0720929	0.0683506	0.812456	0.17441	0.0250863	0.749219	0.0221041	0.221551	0.0691649	0.0384415	0.597561	0.0531439	0.0327045	0.0269189	0.0319644	0.0351744	0.669753	0.910841	0.0397771	0.603746	0.0581472	0.0445411	0.0670657	0.329931	0.0383935	0.0706773	0.790903	0.541512	0.319605	0.594325	0.168442	0.0824162	0.0689316
SEZ6L_P249_F	0.0426721	0.0333136	0.0800554	0.0401658	0.0850393	0.0529713	0.0486774	0.0358103	0.0361653	0.0358156	0.0440801	0.0316102	0.0450138	0.0543158	0.0585656	0.104802	0.0518828	0.0456857	0.0679204	0.0200786	0.0355813	0.833413	0.833742	0.147636	0.0449568	0.0361984	0.198371	0.112755	0.042843	0.0331267	0.0315092	0.0385644	0.315522	0.902507	0.0396472	0.0349021	0.0313122	0.0515131	0.0733953	0.296348	0.0706538	0.0417498	0.0404696	0.0719956	0.0338444	0.0413261	0.0308982	0.044194	0.0342131
THBS1_E207_R	0.0350667	0.0385845	0.0336523	0.0344572	0.059323	0.0318451	0.0447126	0.0487393	0.0315494	0.0319883	0.0398044	0.0660133	0.0400165	0.0354554	0.0778665	0.0402862	0.0796281	0.0470998	0.31374	0.126149	0.0252728	0.856952	0.0572568	0.437179	0.40569	0.0344533	0.203643	0.0315641	0.0249449	0.0266277	0.0269111	0.0308853	0.0954683	0.924103	0.0296342	0.136551	0.157438	0.572137	0.0445723	0.507781	0.0769956	0.124419	0.906896	0.616635	0.296226	0.0337932	0.0997537	0.0335487	0.0331687
THBS1_P500_F	0.0343478	0.0279618	0.0336425	0.028525	0.0297543	0.0343338	0.0436711	0.0302562	0.0323158	0.0333019	0.0365032	0.0395398	0.0452385	0.0320813	0.0542156	0.0300613	0.039344	0.0619984	0.323324	0.143501	0.0302969	0.913797	0.0395104	0.0660823	0.0329931	0.0272672	0.837433	0.0313356	0.0327763	0.041727	0.028114	0.0580072	0.0558824	0.887982	0.0335042	0.0326365	0.0514403	0.0328092	0.0307968	0.0455341	0.0463192	0.0438913	0.72953	0.0368172	0.0385071	0.0889875	0.0427581	0.047861	0.03083
TJP2_P330_R	0.0168246	0.0175765	0.0197383	0.0199888	0.0247474	0.0214051	0.0271364	0.0213717	0.0205472	0.0188713	0.0197309	0.0308725	0.0232418	0.0204231	0.0244345	0.0255574	0.0283449	0.11445	0.896011	0.201502	0.0185666	0.242396	0.847933	0.1685	0.0231263	0.0336196	0.0188152	0.0227141	0.0182545	0.0181514	0.0177937	0.0151243	0.0208823	0.341048	0.0174079	0.0215115	0.340237	0.0229242	0.0207805	0.0169985	0.0484686	0.074045	0.0300783	0.825993	0.01994	0.0237075	0.0173742	0.0274738	0.0143968
TJP2_P518_F	0.155183	0.202931	0.120731	0.197078	0.151396	0.125348	0.170918	0.27712	0.208844	0.191812	0.202407	0.147552	0.197019	0.127315	0.110805	0.108993	0.111885	0.131236	0.914799	0.57942	0.350465	0.25987	0.882446	0.379928	0.0799335	0.0777378	0.0578037	0.065081	0.0359049	0.124285	0.0802281	0.320499	0.0732737	0.809903	0.0460873	0.0729854	0.167355	0.0569313	0.451421	0.0365081	0.099642	0.348369	0.0630952	0.387778	0.0983361	0.0536716	0.046686	0.0399009	0.029915
TUBB3_E91_F	0.0181722	0.0226251	0.152366	0.0250154	0.0314988	0.0233874	0.0291536	0.357623	0.345698	0.0192078	0.0229937	0.0313855	0.404293	0.38387	0.0271748	0.0985694	0.0307006	0.268227	0.396877	0.162678	0.0192645	0.830832	0.70468	0.581979	0.155118	0.295222	0.665611	0.301854	0.311094	0.0186906	0.0172908	0.0780347	0.176112	0.900224	0.0204933	0.216459	0.022047	0.458078	0.426074	0.510309	0.690846	0.408911	0.863195	0.645744	0.548366	0.0245238	0.34495	0.17877	0.0167854
ZMYND10_E77_R	0.0195262	0.0179346	0.0207452	0.0286769	0.021243	0.0225273	0.0277102	0.0219377	0.0208625	0.0158099	0.0225646	0.0209985	0.0223866	0.0191768	0.0218168	0.0325714	0.0227164	0.618761	0.211599	0.10979	0.021091	0.835082	0.602962	0.701402	0.920482	0.731077	0.0146076	0.0220133	0.0206436	0.0220425	0.01617	0.0171725	0.0199661	0.804574	0.0196403	0.0163799	0.0170305	0.0182524	0.0185224	0.0173828	0.0171524	0.018562	0.0175916	0.016932	0.0127698	0.0213258	0.0239653	0.039546	0.019101
ACVR1C_P115_R	0.0406777	0.0412011	0.0441159	0.0421504	0.0478352	0.046778	0.0499032	0.0450101	0.0384802	0.0399204	0.0396644	0.0410278	0.0523244	0.0401392	0.0464025	0.0435402	0.0472518	0.0683504	0.706835	0.0620732	0.0379314	0.892935	0.0482932	0.245922	0.0390291	0.040434	0.219039	0.0416491	0.042313	0.047765	0.0355957	0.0371846	0.0486046	0.930662	0.0448227	0.0424625	0.0455783	0.044918	0.039352	0.0391273	0.0416791	0.0480084	0.0355285	0.0451906	0.0429316	0.0503999	0.0480046	0.0421174	0.032363
ACVR1C_P363_F	0.153892	0.111085	0.101462	0.0860525	0.0749951	0.0804676	0.0855037	0.116168	0.0929852	0.0968937	0.0973848	0.142232	0.135841	0.0981081	0.105083	0.110639	0.0880949	0.0704717	0.776887	0.0609921	0.0979117	0.717928	0.0840011	0.422799	0.0714665	0.345962	0.22113	0.150106	0.0788229	0.0753225	0.0799282	0.108909	0.205125	0.762541	0.0688986	0.285614	0.167356	0.0567133	0.126857	0.0995695	0.0890571	0.066334	0.0569214	0.0506223	0.0539	0.0649901	0.0625971	0.0881727	0.478784
BCAM_P205_F	0.0492834	0.0406733	0.040022	0.0447367	0.0618829	0.0480032	0.0571023	0.0538746	0.0389284	0.0419551	0.0542463	0.0368572	0.0678921	0.0610697	0.0918119	0.115177	0.0647463	0.426802	0.289675	0.132299	0.315632	0.862814	0.0681784	0.545238	0.246072	0.443517	0.733261	0.0544201	0.0445255	0.0397676	0.0393238	0.0417331	0.0987799	0.926435	0.0388345	0.0925177	0.150021	0.0505423	0.0509363	0.0440379	0.0344647	0.0538005	0.534936	0.096527	0.0415005	0.0391517	0.0385581	0.240145	0.033207
BCL3_E71_F	0.030942	0.0342621	0.0344627	0.0584191	0.0359682	0.0825124	0.0598947	0.0484408	0.0576498	0.0389086	0.061174	0.0265767	0.0499315	0.0411748	0.0451315	0.0362697	0.0466551	0.0625072	0.0319366	0.0299395	0.0401474	0.811338	0.0458344	0.0622219	0.0328225	0.0408658	0.854974	0.0423539	0.0494772	0.0647272	0.0693266	0.0326526	0.0523807	0.359217	0.0526691	0.0600488	0.0788417	0.0316385	0.053713	0.0337559	0.0490908	0.0573773	0.0383897	0.0376189	0.049752	0.057783	0.0648078	0.0793193	0.0528809
BMP2_P1201_F	0.0361975	0.0252933	0.0496897	0.0310437	0.0414921	0.0372901	0.0451974	0.0640267	0.0379673	0.0361218	0.0503567	0.0281042	0.0347672	0.0425171	0.0415192	0.0274355	0.0372262	0.0542328	0.565465	0.0258244	0.0320231	0.804898	0.0269565	0.259137	0.0296043	0.0252519	0.316301	0.0262645	0.0271522	0.0270509	0.0412375	0.0231131	0.0285686	0.86895	0.0283794	0.200086	0.0578251	0.0395621	0.0271322	0.0246844	0.0279099	0.0293771	0.0173929	0.0232321	0.0221589	0.0363925	0.025073	0.0350562	0.0286043
BMP3_P56_R	0.0444911	0.0335363	0.0382506	0.0353863	0.0373027	0.0365256	0.0399289	0.040361	0.0308811	0.0310894	0.0326145	0.0576334	0.0307883	0.0304044	0.0378801	0.0366688	0.039091	0.0823923	0.542058	0.0265099	0.0393358	0.895007	0.164899	0.463527	0.0299194	0.0300245	0.0305025	0.037288	0.0411338	0.0338229	0.0315073	0.0342221	0.0280847	0.937001	0.0328022	0.0392599	0.0332093	0.0339727	0.0337609	0.0325258	0.0278851	0.0311968	0.0271514	0.0297688	0.0286192	0.0367381	0.0393034	0.0303556	0.0317877
BMP6_P398_F	0.0273	0.0287659	0.0281152	0.0315487	0.0312589	0.0273483	0.0356812	0.0288254	0.0259964	0.0250926	0.034341	0.0313575	0.0252702	0.0245938	0.0316418	0.0284164	0.0335246	0.030598	0.0390643	0.0152525	0.0246596	0.899999	0.0208277	0.0433371	0.0286688	0.0283327	0.0233961	0.0294443	0.0288232	0.0291816	0.0249188	0.0233237	0.0206297	0.955619	0.0299212	0.0334885	0.036634	0.0272404	0.0304888	0.0287013	0.0266469	0.035013	0.0239392	0.02066	0.0249709	0.0305786	0.0277882	0.0272217	0.0268677
CCNA1_P216_F	0.0286888	0.0336497	0.0328823	0.0326682	0.0388961	0.0313072	0.0382199	0.0345316	0.029058	0.0257408	0.0271531	0.0299171	0.033377	0.0266994	0.0385341	0.0711211	0.0469863	0.0423499	0.407073	0.0278849	0.0295061	0.734825	0.0485884	0.596326	0.0275131	0.030711	0.853794	0.0330462	0.0289154	0.0253754	0.0325619	0.0247037	0.0269453	0.913125	0.0285939	0.0285836	0.0307666	0.0556491	0.0308456	0.186841	0.307276	0.0306122	0.454121	0.0347459	0.0289981	0.032744	0.0300607	0.0312265	0.0243997
CDH1_P45_F	0.0982118	0.092711	0.08745	0.0968483	0.106973	0.0744617	0.107038	0.132043	0.106703	0.0947044	0.122263	0.11571	0.125192	0.110021	0.119106	0.0708122	0.070015	0.537421	0.451436	0.260867	0.285938	0.713654	0.74025	0.527153	0.611437	0.438165	0.682012	0.126242	0.117127	0.0927677	0.102809	0.0813862	0.547351	0.80779	0.463589	0.176175	0.13307	0.103188	0.10115	0.384752	0.277721	0.192993	0.81075	0.135455	0.513913	0.350183	0.140342	0.148134	0.11156
CDH3_E100_R	0.067529	0.0458227	0.0497535	0.0416519	0.0557404	0.0444561	0.0521876	0.043009	0.0409107	0.0573902	0.0526508	0.0589497	0.0475707	0.0491134	0.049941	0.0475875	0.0805407	0.0549497	0.162962	0.0654941	0.053263	0.898505	0.737073	0.387314	0.136908	0.0538233	0.683723	0.0439914	0.0522309	0.0554542	0.0473478	0.0479256	0.0711155	0.93041	0.0472596	0.0283104	0.0532431	0.0549113	0.0592793	0.0471298	0.0434931	0.0423269	0.0289528	0.0486558	0.0455825	0.0466175	0.0473966	0.0488128	0.0419123
CRIP1_P274_F	0.0483187	0.0822708	0.0486789	0.0561202	0.043431	0.0761979	0.108223	0.0992638	0.0872632	0.0516674	0.0875863	0.0871924	0.0628041	0.0561332	0.0450057	0.0416918	0.0790529	0.0766475	0.193886	0.46686	0.0945744	0.817001	0.128708	0.629124	0.121701	0.0616925	0.0704476	0.0504812	0.0682278	0.0909912	0.105245	0.0637933	0.0508303	0.88296	0.0413573	0.0315584	0.0791435	0.0581256	0.0595973	0.0383088	0.0644669	0.0459623	0.272335	0.0512559	0.0838401	0.0708647	0.117982	0.0605381	0.0588773
DNAJC15_E26_R	0.199689	0.220375	0.184467	0.137346	0.14234	0.102678	0.14631	0.337967	0.299793	0.166996	0.156491	0.157586	0.170493	0.188161	0.0839835	0.0728036	0.0866471	0.236558	0.57778	0.297336	0.250761	0.398955	0.308595	0.327253	0.198096	0.431143	0.666004	0.0882271	0.281385	0.105312	0.11967	0.0586022	0.0498318	0.588352	0.600472	0.208774	0.299806	0.199927	0.248867	0.292872	0.0468038	0.191073	0.224973	0.366945	0.0603867	0.0985405	0.797838	0.0572835	0.349074
DSP_P36_F	0.0539152	0.0520327	0.0504218	0.0577092	0.0542108	0.0590789	0.0551833	0.047726	0.0488615	0.0376438	0.0453384	0.0382651	0.0409284	0.0389006	0.0474084	0.0538376	0.0653905	0.0619922	0.617124	0.0414738	0.0389047	0.90961	0.0541808	0.275351	0.0404455	0.0417308	0.050929	0.0459107	0.0548305	0.0516117	0.04143	0.0464717	0.036548	0.92144	0.0507395	0.230455	0.0536592	0.560173	0.0424225	0.147977	0.0433766	0.0635851	0.0582699	0.0464038	0.0487453	0.0504269	0.0450787	0.0511575	0.0398813
DUSP4_E61_F	0.0334756	0.034117	0.0334123	0.0342083	0.039139	0.048988	0.0485371	0.0417492	0.0357298	0.0348649	0.0432849	0.0362656	0.0410008	0.0409791	0.0378428	0.041682	0.0377954	0.0298551	0.038508	0.0225648	0.034614	0.917139	0.0369759	0.0275653	0.028444	0.0362613	0.0300065	0.0357468	0.032772	0.0341953	0.0294881	0.0300683	0.0252449	0.294764	0.0333889	0.0254421	0.0307581	0.0390757	0.0319549	0.0304066	0.0344922	0.02638	0.873973	0.028701	0.0423171	0.0368943	0.038425	0.0403487	0.0313897
EPHB2_E297_F	0.0244055	0.0252111	0.0228193	0.0259524	0.026426	0.0224234	0.029707	0.0242802	0.0216286	0.0173564	0.0274178	0.0238177	0.0231739	0.0228476	0.0280152	0.027306	0.0332001	0.022802	0.159288	0.0139366	0.0230232	0.817031	0.0196124	0.0219535	0.0264445	0.0270287	0.100386	0.0406503	0.0292135	0.0198942	0.0239724	0.0577956	0.0255391	0.753748	0.0271092	0.0308274	0.0258527	0.478222	0.0241917	0.0205296	0.0218277	0.0202497	0.019422	0.0178821	0.0205169	0.0271358	0.0506371	0.153998	0.0209621
EPHB3_E0_F	0.0266219	0.0278075	0.0241176	0.0234472	0.0264471	0.0276002	0.0372424	0.0357504	0.0268611	0.0251862	0.0366957	0.0290211	0.0287997	0.0242161	0.0260261	0.0673171	0.0418928	0.0289087	0.23448	0.0332247	0.0316548	0.900054	0.0339036	0.540661	0.0348476	0.0460535	0.032434	0.027887	0.025933	0.0311711	0.0229651	0.0256782	0.0417484	0.939868	0.0248151	0.0385784	0.0375134	0.0346895	0.028852	0.0321673	0.0287756	0.0253904	0.0261196	0.0270558	0.0254371	0.0371844	0.027687	0.0389246	0.0302192
EPHB4_E476_R	0.0370039	0.038575	0.0421108	0.044459	0.0438569	0.0489479	0.0422273	0.0478849	0.0372205	0.0292153	0.041126	0.0342146	0.0334863	0.0308295	0.0570952	0.145507	0.0551517	0.0364117	0.0344791	0.0173008	0.0425211	0.864549	0.0392116	0.674299	0.0316453	0.0379837	0.0372151	0.0421539	0.038615	0.0405912	0.0355572	0.0300284	0.649324	0.907234	0.0394822	0.0932637	0.0458144	0.0299251	0.0291072	0.0304928	0.0340253	0.0287495	0.0261964	0.0281991	0.0274352	0.0364691	0.0356959	0.0381639	0.0338716
ERBB3_E331_F	0.108429	0.127516	0.103682	0.112341	0.127316	0.108758	0.109085	0.107268	0.0970311	0.0839835	0.0907917	0.0934335	0.109962	0.110934	0.163419	0.114634	0.14517	0.150544	0.198704	0.226075	0.0919844	0.867926	0.226465	0.31081	0.100638	0.132801	0.146193	0.172291	0.147459	0.106473	0.114539	0.117638	0.269472	0.669248	0.206473	0.199094	0.547529	0.342871	0.237537	0.698542	0.17975	0.503682	0.890312	0.649218	0.602062	0.259034	0.10421	0.51783	0.0849502
FGFR3_E297_R	0.0330773	0.0378797	0.0346344	0.038719	0.0405382	0.0386043	0.0381899	0.0472398	0.0388188	0.0326859	0.0319138	0.0311951	0.0386304	0.0377891	0.0599073	0.0555392	0.0430778	0.0319951	0.486579	0.0304338	0.0352939	0.568607	0.31514	0.125534	0.0395449	0.0360124	0.704886	0.0373075	0.0409374	0.0284257	0.0241329	0.0439341	0.0314002	0.751089	0.0341826	0.749473	0.0428565	0.664601	0.0691127	0.285674	0.0454507	0.418067	0.75535	0.48417	0.29416	0.0629331	0.0411702	0.0603209	0.0384664
GADD45A_P737_R	0.222504	0.16952	0.158622	0.130799	0.181675	0.116451	0.180247	0.202571	0.156712	0.159727	0.16438	0.169349	0.254204	0.249521	0.237854	0.174417	0.163981	0.16742	0.0931017	0.115753	0.49785	0.0939246	0.252047	0.110843	0.124818	0.128624	0.0771626	0.244827	0.161965	0.133129	0.11116	0.8061	0.801224	0.0761022	0.158364	0.725991	0.714327	0.139563	0.68228	0.473403	0.528469	0.350766	0.734727	0.157288	0.496527	0.159112	0.175514	0.476071	0.146584
GRB10_E85_R	0.0302218	0.0327465	0.0272571	0.0288113	0.0351594	0.0343657	0.0464343	0.032491	0.0318287	0.0295875	0.0344369	0.0333511	0.0413241	0.044652	0.073704	0.0418689	0.0672615	0.0387581	0.292554	0.0243575	0.027362	0.833074	0.0378233	0.032742	0.0285559	0.0362888	0.030346	0.0331228	0.0282975	0.0291413	0.0299298	0.0476811	0.0317376	0.912663	0.033731	0.0369025	0.0322853	0.0389819	0.0294364	0.0239377	0.0278472	0.0293422	0.450929	0.0267513	0.0258929	0.0329439	0.0269904	0.0397354	0.0250853
GRB10_P260_F	0.0362014	0.0303821	0.0370873	0.0320594	0.0373711	0.0319907	0.0495258	0.0350842	0.0344528	0.0348157	0.0385515	0.0338307	0.0594408	0.0369439	0.0555089	0.0332998	0.0498595	0.0450646	0.266508	0.0508048	0.0280172	0.917314	0.0377439	0.0551911	0.0230043	0.0589296	0.0265198	0.0362649	0.0287837	0.03359	0.0354855	0.0326896	0.0370349	0.951902	0.0299725	0.0356038	0.0280963	0.0320557	0.0326979	0.0329075	0.03774	0.0303096	0.446569	0.0265806	0.0271357	0.0335927	0.0300734	0.0596289	0.0266976
GUCY2D_E419_R	0.0294485	0.0268009	0.0324589	0.0283187	0.0306624	0.030288	0.0335659	0.0306875	0.0254225	0.0270272	0.0278895	0.0289311	0.0460538	0.0338235	0.0831986	0.0309068	0.0309179	0.0313017	0.036312	0.0299919	0.0258406	0.848753	0.752474	0.0270502	0.0241834	0.0267578	0.40337	0.0294177	0.122488	0.0265028	0.0312306	0.0279496	0.157156	0.0436726	0.023392	0.0222834	0.0307246	0.35307	0.0273473	0.0774439	0.037511	0.0314964	0.0946175	0.0402001	0.0663784	0.0339032	0.0238986	0.0391103	0.0280287
HIC2_P498_F	0.029936	0.0260812	0.0289933	0.0309928	0.0362108	0.0438867	0.0514761	0.0484072	0.0344149	0.0350186	0.0312164	0.0361699	0.0417544	0.0468652	0.0829641	0.0712478	0.063073	0.0709677	0.0409147	0.0273694	0.0290525	0.732099	0.473622	0.120202	0.222349	0.0753458	0.101823	0.038151	0.0540182	0.0286393	0.0267514	0.0413777	0.333271	0.0882255	0.0363575	0.042049	0.270158	0.120458	0.750298	0.287318	0.0372938	0.399243	0.894322	0.0447176	0.10009	0.0580921	0.0915077	0.0405139	0.0424943
HLA-DPA1_P205_R	0.164331	0.159575	0.149754	0.115716	0.124247	0.114508	0.126351	0.155577	0.135066	0.157596	0.268755	0.188414	0.107669	0.125502	0.0601834	0.0596555	0.0586372	0.145052	0.545906	0.147146	0.0981542	0.827192	0.778853	0.494966	0.179644	0.0875306	0.0832924	0.0459581	0.0655642	0.11145	0.118937	0.0820691	0.0504997	0.263348	0.0641133	0.0596158	0.107589	0.0451087	0.0637147	0.0418546	0.061389	0.0590645	0.0394719	0.0475599	0.051482	0.0601769	0.0563914	0.0500602	0.0600357
HOXA11_E35_F	0.0421213	0.041032	0.0512329	0.0430019	0.0614983	0.0666764	0.0485901	0.0467665	0.0374572	0.0395346	0.0436977	0.0491753	0.082759	0.0594761	0.196444	0.14048	0.10928	0.518432	0.407632	0.486233	0.0709963	0.845437	0.380284	0.318237	0.142368	0.255898	0.716906	0.117493	0.0327515	0.0311593	0.041428	0.0523302	0.158683	0.902781	0.622911	0.0440742	0.0468437	0.0890613	0.0309281	0.0489021	0.167649	0.270723	0.0779364	0.340048	0.291615	0.0494692	0.0403443	0.102219	0.0265266
HPN_P374_R	0.221253	0.10877	0.23306	0.252655	0.311845	0.252393	0.281955	0.323304	0.236088	0.366551	0.387046	0.274257	0.207714	0.130186	0.211337	0.234343	0.17024	0.623942	0.668387	0.0812682	0.0570386	0.685746	0.718697	0.569398	0.785025	0.617216	0.0960412	0.100069	0.438383	0.14498	0.0759438	0.0525187	0.0428861	0.780498	0.0425452	0.632344	0.0751668	0.250853	0.090727	0.0572988	0.047806	0.037258	0.0469039	0.0824915	0.0477344	0.0715809	0.211069	0.0639099	0.0525292
IL12A_E287_R	0.0536736	0.0803451	0.0506472	0.0616976	0.0540609	0.0493698	0.0584877	0.0845261	0.0576012	0.0630858	0.0716653	0.0429028	0.0498308	0.0523355	0.0283634	0.0484932	0.0340531	0.0583734	0.591659	0.017646	0.338906	0.776538	0.203233	0.686196	0.154864	0.164661	0.03268	0.0246681	0.0287947	0.0214167	0.0177296	0.0277023	0.0717549	0.899166	0.0209671	0.0227351	0.0237058	0.0201405	0.0211014	0.0227184	0.0213985	0.0386636	0.0324492	0.0231263	0.0407289	0.0281077	0.0191991	0.024919	0.0184898
IL8_E118_R	0.120568	0.189384	0.189618	0.175138	0.102381	0.113872	0.13293	0.226126	0.212116	0.16017	0.195898	0.149844	0.141309	0.138126	0.100352	0.097918	0.0842191	0.0312893	0.0508988	0.150056	0.652685	0.043704	0.846684	0.450932	0.0471458	0.048682	0.824655	0.116418	0.125466	0.0775076	0.131752	0.108697	0.103339	0.047465	0.0977524	0.0444306	0.0530564	0.046977	0.140861	0.0272042	0.0539411	0.729192	0.0361581	0.0510125	0.031371	0.0635139	0.0515556	0.054774	0.039224
IRAK3_P185_F	0.0822044	0.0809698	0.0635466	0.0717752	0.0746793	0.0645771	0.0612105	0.087647	0.0695464	0.0730872	0.0706993	0.0897622	0.0682414	0.0533331	0.0864819	0.0673266	0.0790702	0.0753214	0.722927	0.185037	0.609609	0.869541	0.705733	0.732394	0.0468983	0.0509359	0.920584	0.0909537	0.0738972	0.0590309	0.0645042	0.0543201	0.109604	0.0485139	0.0528301	0.0885751	0.172446	0.0697517	0.0654615	0.0617737	0.0590594	0.0487516	0.0365954	0.0567654	0.0558409	0.0627567	0.0614818	0.0799781	0.0578551
KIT_P367_R	0.0561717	0.0608838	0.0505268	0.0442435	0.0650353	0.0562039	0.0482629	0.0655182	0.0642472	0.0428759	0.0594926	0.0503716	0.0464842	0.0512313	0.0790209	0.0784956	0.0694948	0.0579123	0.452151	0.0287178	0.0468149	0.825923	0.034639	0.494039	0.0420984	0.254041	0.0805252	0.0650952	0.0367335	0.0322127	0.0431837	0.0848015	0.464568	0.918625	0.076721	0.157158	0.0332847	0.281702	0.0365151	0.158532	0.0461078	0.0494068	0.0596804	0.0752443	0.0666864	0.618097	0.0740258	0.232508	0.103746
MATK_P190_R	0.186988	0.242206	0.185572	0.25513	0.237624	0.193933	0.231262	0.304362	0.308554	0.257196	0.249993	0.0479853	0.160461	0.095321	0.0837924	0.0633258	0.129371	0.115903	0.118985	0.0384457	0.173699	0.79648	0.340909	0.0893109	0.157033	0.201098	0.779694	0.0772132	0.0822178	0.0840758	0.0794817	0.0514768	0.389503	0.104669	0.0572638	0.0645943	0.0652736	0.0431601	0.0737784	0.0758274	0.050563	0.0918508	0.0397754	0.0560141	0.049007	0.115181	0.0596214	0.0841124	0.0859782
MEST_E150_F	0.0503111	0.0929813	0.0711604	0.0642924	0.0844337	0.0811394	0.056204	0.101392	0.0913943	0.0633667	0.0912697	0.0398789	0.085609	0.120284	0.106896	0.141709	0.082702	0.570165	0.69391	0.934208	0.521593	0.730098	0.703702	0.324318	0.517792	0.704743	0.439695	0.161882	0.123069	0.0725957	0.0795101	0.249693	0.118596	0.873012	0.105202	0.183412	0.324547	0.240599	0.0533797	0.142078	0.360529	0.521288	0.0257796	0.268494	0.450752	0.437311	0.0960533	0.377276	0.221971
MMP2_E21_R	0.048338	0.050495	0.0457943	0.0408211	0.0779536	0.037695	0.0576974	0.0533449	0.051345	0.0357484	0.0382512	0.0288219	0.0609022	0.053837	0.114011	0.0631658	0.0762362	0.0424757	0.0290787	0.045341	0.0618858	0.678899	0.0279069	0.0290604	0.0579638	0.0503605	0.708215	0.100765	0.0526524	0.0239571	0.0307508	0.518801	0.0843276	0.0702093	0.104318	0.0480427	0.0490499	0.540658	0.291459	0.782552	0.196203	0.905307	0.662315	0.437862	0.712034	0.0691827	0.0608188	0.0690912	0.175204
MMP2_P197_F	0.0359502	0.0524087	0.0476999	0.0407869	0.0633188	0.0408779	0.0563738	0.0547698	0.0511811	0.0434043	0.0382139	0.0273157	0.0587453	0.0329631	0.0825078	0.0469858	0.0521609	0.058058	0.0357561	0.26608	0.0753843	0.726771	0.0448492	0.0313103	0.0639647	0.362452	0.0992631	0.0395643	0.0301198	0.0283296	0.0283937	0.0258052	0.0518936	0.31768	0.0333217	0.0309076	0.0369268	0.877562	0.0241468	0.552845	0.0530369	0.340656	0.176399	0.857463	0.0967082	0.0399966	0.0294736	0.0519326	0.0394387
MYBL2_P211_F	0.0263158	0.0307893	0.0328984	0.0310304	0.0324038	0.0343767	0.0390531	0.0323248	0.0318003	0.025714	0.0339866	0.0291335	0.0384051	0.0311182	0.0359531	0.044891	0.0422692	0.0368078	0.134285	0.243428	0.031866	0.891598	0.0425478	0.0521333	0.03103	0.0327919	0.195405	0.0367726	0.0289047	0.0283585	0.0312403	0.0447298	0.0291534	0.919919	0.0351703	0.149034	0.0328693	0.0406065	0.0304699	0.0318671	0.0323041	0.0294118	0.0378734	0.0246908	0.0282129	0.0336928	0.0318281	0.0374545	0.0294079
MYBL2_P354_F	0.0304517	0.0226249	0.0305246	0.0333607	0.0461416	0.0432362	0.0396534	0.0440233	0.0447222	0.0360756	0.0360338	0.0389216	0.0493266	0.0507848	0.0389627	0.0403133	0.046362	0.0435522	0.0684008	0.0254774	0.024573	0.829303	0.0272648	0.0465634	0.0295768	0.0311212	0.0972069	0.0363747	0.0355297	0.0371389	0.0309833	0.194845	0.0275017	0.912081	0.0286255	0.246752	0.0422075	0.047165	0.0267497	0.0396284	0.0280304	0.0392362	0.0246829	0.0256961	0.0282876	0.03295	0.0274807	0.0599845	0.0273911
MYCN_P464_R	0.0267804	0.0254012	0.0249313	0.0277578	0.0325148	0.0261759	0.0332066	0.0249728	0.0255698	0.0254597	0.0333131	0.0275366	0.0274174	0.024791	0.0303016	0.0303692	0.0323088	0.0260218	0.0314305	0.0147411	0.0244476	0.754679	0.0236611	0.0218769	0.0258967	0.0271291	0.92523	0.0283209	0.0247107	0.0258506	0.0275307	0.0213831	0.0252218	0.0155319	0.0237488	0.157207	0.0276686	0.0221457	0.036665	0.0216984	0.217462	0.263155	0.0915771	0.0203498	0.01931	0.0263374	0.0240961	0.0350564	0.021743
MYLK_E132_R	0.0473198	0.0411208	0.0518735	0.0534095	0.0473563	0.0600611	0.0467803	0.042224	0.039911	0.0306009	0.0460432	0.0569872	0.0551534	0.0397341	0.0519234	0.134242	0.0520501	0.0729573	0.0498942	0.0384609	0.031812	0.878358	0.0498605	0.047732	0.0408444	0.0404851	0.0331128	0.0376625	0.0449699	0.0459359	0.0483656	0.041238	0.326878	0.922396	0.053436	0.0404093	0.0478007	0.0435094	0.0394495	0.0390832	0.0404953	0.0430403	0.0423932	0.0388956	0.037244	0.0362347	0.0393394	0.0420406	0.0399686
NTRK3_E131_F	0.0248828	0.0287478	0.0264057	0.0274541	0.0344004	0.0269919	0.0369055	0.0287285	0.0269768	0.0244858	0.0273708	0.0262898	0.0291156	0.0288797	0.0380025	0.0357521	0.0390615	0.0327487	0.0327928	0.0333443	0.024238	0.844122	0.027011	0.031125	0.0275156	0.027988	0.0231318	0.036704	0.02761	0.0234737	0.0227533	0.028587	0.0233387	0.0185851	0.0290622	0.0573748	0.0251588	0.133999	0.0258885	0.177578	0.0251023	0.22232	0.944933	0.180802	0.028433	0.0348533	0.0514054	0.0903784	0.0693525
NTRK3_P636_R	0.0347227	0.018417	0.0194036	0.0202397	0.0254134	0.0188502	0.0275241	0.0213187	0.0256116	0.0212914	0.020729	0.0235813	0.0258119	0.0239884	0.0489748	0.0225972	0.0352287	0.0230615	0.0232034	0.0171962	0.0242182	0.751096	0.0261018	0.0181874	0.0240678	0.0240187	0.0199184	0.0504757	0.0266771	0.024302	0.0250827	0.0807209	0.0654603	0.0173028	0.0187666	0.146063	0.0646733	0.678944	0.0426451	0.277715	0.0268019	0.450335	0.914513	0.242451	0.107931	0.0612103	0.0867628	0.431313	0.202563
NTSR1_P318_F	0.0566979	0.0417662	0.0524889	0.0403161	0.0639963	0.0488918	0.0683994	0.0529399	0.0383286	0.0429915	0.0450855	0.0550872	0.0737876	0.0674079	0.166979	0.0743413	0.111577	0.587335	0.0523966	0.0627055	0.0622497	0.864187	0.0562006	0.0415283	0.703824	0.497374	0.0320301	0.0636743	0.0584285	0.0394111	0.0337373	0.0567044	0.159221	0.0541808	0.0918792	0.0523819	0.0348832	0.0805928	0.0411559	0.141925	0.047826	0.0471789	0.902998	0.0559327	0.0501441	0.188154	0.0352577	0.0743393	0.0559432
OAT_P465_F	0.0630727	0.0442495	0.0710855	0.0591378	0.0686385	0.0786444	0.076603	0.074668	0.0572564	0.037127	0.0564248	0.096868	0.0804379	0.0691009	0.0797724	0.172756	0.138416	0.0911693	0.131528	0.0502851	0.0876153	0.787335	0.0482487	0.213342	0.0776861	0.0496464	0.244882	0.0890372	0.0779338	0.0642307	0.0647999	0.126745	0.046682	0.501432	0.0485061	0.0557665	0.101566	0.896948	0.0914709	0.107808	0.0743622	0.058214	0.0447981	0.09247	0.109875	0.11274	0.480229	0.113168	0.458686
PDGFRB_P273_F	0.160145	0.139622	0.109278	0.135475	0.110751	0.0894688	0.141812	0.16334	0.137804	0.153921	0.135959	0.103345	0.11426	0.0815545	0.201496	0.087184	0.105698	0.0859735	0.0800432	0.0594565	0.0897022	0.261809	0.897065	0.333254	0.059941	0.082774	0.0688339	0.0687585	0.0673195	0.0929872	0.0932518	0.0767329	0.0881385	0.641024	0.0659171	0.135341	0.0847633	0.0626755	0.926915	0.063719	0.0906239	0.0987952	0.0440205	0.0787585	0.0660767	0.0852341	0.0730243	0.0991001	0.0737913
PGF_E33_F	0.0357984	0.0424769	0.0422075	0.0438638	0.0434647	0.0465687	0.0496409	0.0418427	0.0372802	0.0350654	0.0480821	0.0400527	0.0392004	0.0369437	0.0410151	0.0392021	0.044847	0.0391974	0.0770628	0.0296491	0.0360986	0.83999	0.122447	0.58287	0.0404642	0.0364323	0.348692	0.0451591	0.0363749	0.0342319	0.0353845	0.0318319	0.0316954	0.895858	0.0305844	0.0325133	0.0345978	0.0383204	0.0366292	0.0332459	0.0337368	0.0304302	0.0273101	0.031497	0.0326212	0.0355122	0.0315081	0.030196	0.030186
PLXDC2_P914_R	0.107754	0.0988187	0.0906649	0.0994427	0.108175	0.101225	0.0951611	0.104048	0.0849802	0.104384	0.100059	0.098712	0.101472	0.0898062	0.157813	0.0816906	0.132285	0.104217	0.0894435	0.0436619	0.0813998	0.556226	0.482019	0.216077	0.0796806	0.0865274	0.505973	0.0910301	0.0888707	0.0826294	0.090962	0.117708	0.718248	0.822158	0.0720104	0.106857	0.0953243	0.695935	0.113944	0.304843	0.185436	0.277685	0.891583	0.0761905	0.145011	0.180899	0.101378	0.6637	0.0961397
PTGS1_E80_F	0.0416109	0.0384822	0.0366258	0.0406606	0.0386725	0.0451252	0.0427502	0.042182	0.044131	0.033562	0.0418697	0.035654	0.0343682	0.0316623	0.0367316	0.0366782	0.037584	0.0561688	0.0576513	0.0413145	0.0447191	0.893778	0.645552	0.0487493	0.0327594	0.0319245	0.74716	0.0508439	0.0379293	0.0443686	0.041965	0.0385386	0.0500198	0.935949	0.045246	0.0383059	0.0365949	0.0373574	0.0559677	0.043345	0.0417597	0.0419376	0.0330597	0.0414229	0.0405111	0.0428651	0.0438423	0.0911721	0.0433321
PTPRG_P476_F	0.032561	0.0355636	0.02656	0.0273128	0.0302185	0.0358488	0.0413968	0.0517354	0.034522	0.0290329	0.0308436	0.0421591	0.0353414	0.0293762	0.0357473	0.0389146	0.0320601	0.03053	0.0441672	0.0384114	0.0507296	0.824944	0.0221905	0.0232925	0.0230737	0.0244394	0.107839	0.0319628	0.0243751	0.0290215	0.0330133	0.263919	0.0412561	0.0205309	0.0963694	0.673307	0.0349297	0.779645	0.0326506	0.0226943	0.0233143	0.0229039	0.0200106	0.022559	0.0241821	0.0350631	0.0255019	0.033509	0.023404
RBL2_P250_R	0.190927	0.161499	0.116985	0.0851804	0.139456	0.080237	0.106923	0.185694	0.116654	0.118712	0.166312	0.111238	0.182091	0.138147	0.107244	0.0728033	0.138332	0.174064	0.287255	0.0759615	0.211659	0.714964	0.0481782	0.331864	0.107949	0.0928721	0.42277	0.194005	0.086505	0.114872	0.0693845	0.683549	0.134107	0.83354	0.158816	0.752179	0.32163	0.0836501	0.0815844	0.249805	0.106845	0.644709	0.0750459	0.028573	0.0800631	0.0483507	0.0953878	0.0318177	0.112479
S100A4_E315_F	0.0628749	0.0553016	0.073301	0.0745931	0.0727099	0.0653237	0.0840271	0.072509	0.0681615	0.050288	0.0489152	0.0595751	0.120406	0.141474	0.334642	0.439157	0.223372	0.451661	0.0643779	0.0343388	0.0557182	0.183458	0.0486753	0.0379991	0.783098	0.831919	0.037861	0.142447	0.0636025	0.0698633	0.056885	0.0477055	0.0347294	0.13736	0.0584693	0.110094	0.0442909	0.0468715	0.0713487	0.0375832	0.0399784	0.0326207	0.0346465	0.0367567	0.0346473	0.0624875	0.0736995	0.0434154	0.0446284
SEMA3A_P343_F	0.0953406	0.0920609	0.0921115	0.0744811	0.0734661	0.108457	0.0724726	0.0865422	0.0629795	0.111181	0.0738078	0.0476975	0.0871928	0.0989999	0.202806	0.0706552	0.11516	0.0518546	0.107813	0.0285872	0.0778183	0.0657733	0.0459474	0.0880354	0.0582813	0.0500038	0.0370161	0.198226	0.11592	0.0829697	0.0696583	0.0871055	0.1744	0.918797	0.631285	0.848364	0.113242	0.108542	0.108449	0.0825734	0.202699	0.423142	0.0961868	0.236262	0.0518428	0.163658	0.0438547	0.206796	0.0755284
SEMA3F_P692_R	0.0206302	0.0178658	0.0209814	0.0222356	0.0235725	0.0192988	0.0325366	0.0239029	0.0200036	0.0185693	0.0254119	0.0214845	0.0240607	0.020485	0.0237499	0.0268993	0.027867	0.0236746	0.0304119	0.226675	0.0199554	0.873531	0.0352791	0.0867148	0.0278262	0.0239146	0.0538369	0.0221349	0.0221621	0.0183013	0.0183575	0.0204462	0.025316	0.925333	0.0188263	0.0298738	0.0229283	0.0229067	0.0201659	0.0222774	0.024282	0.022822	0.0243993	0.0236454	0.0230633	0.0269559	0.0298238	0.036225	0.0207078
SLC22A3_P528_F	0.156122	0.152218	0.10191	0.142243	0.138367	0.114452	0.164993	0.18867	0.119078	0.0962568	0.168252	0.136219	0.19002	0.0888998	0.165306	0.206585	0.176456	0.347762	0.554415	0.75799	0.0621502	0.40977	0.415229	0.355141	0.460031	0.315849	0.674582	0.119867	0.596041	0.104364	0.0907516	0.3246	0.110804	0.484032	0.46296	0.704703	0.371531	0.597151	0.665309	0.768334	0.541725	0.620215	0.643541	0.629894	0.738725	0.434021	0.747885	0.245146	0.63162
ST6GAL1_P528_F	0.0338836	0.0287523	0.0567701	0.0763145	0.0320377	0.054395	0.031649	0.0316141	0.0608714	0.0315383	0.080099	0.0552271	0.0447277	0.0510036	0.0386264	0.0669973	0.0400898	0.0357082	0.0351222	0.183412	0.0366868	0.146476	0.0360284	0.0365804	0.0279717	0.0318541	0.725124	0.0326577	0.0351064	0.0391215	0.0533191	0.0368727	0.0256881	0.844459	0.0374981	0.0335169	0.0327104	0.793443	0.0301271	0.0321418	0.0335328	0.0334082	0.0434084	0.0722126	0.0277422	0.0636976	0.0332855	0.0430839	0.0390904
TAL1_E122_F	0.0592247	0.0419054	0.0492143	0.0488548	0.0416529	0.0704983	0.0447446	0.0686077	0.0464846	0.0512965	0.0359471	0.0294052	0.0423455	0.0385433	0.0839928	0.0834095	0.0602088	0.422877	0.706187	0.0694684	0.0344827	0.494124	0.79793	0.592898	0.0618889	0.169988	0.121588	0.0400578	0.0505857	0.0329021	0.0332782	0.188675	0.0411137	0.873215	0.0364959	0.0287695	0.0296247	0.12875	0.204895	0.0694023	0.188867	0.569418	0.451596	0.0579947	0.0681303	0.0412825	0.0266137	0.0517009	0.124369
TGFA_P558_F	0.0391611	0.0332852	0.0432075	0.0512447	0.0445675	0.0353309	0.0456156	0.0389433	0.0339686	0.037358	0.0361894	0.0397922	0.042254	0.0346763	0.0417561	0.0457931	0.0426738	0.062332	0.040677	0.0494938	0.0378424	0.809334	0.0353257	0.0317858	0.0350419	0.038864	0.0326254	0.0422789	0.0347571	0.0389132	0.0351845	0.0328115	0.0376082	0.0254679	0.0396849	0.0369989	0.0424403	0.0368279	0.0352643	0.0363936	0.0357397	0.0342462	0.778104	0.0363757	0.0289929	0.0360339	0.0330249	0.0378967	0.0276476
THBS2_P605_R	0.332735	0.325161	0.120717	0.104612	0.153205	0.0872725	0.0845854	0.174662	0.0692625	0.112014	0.0864257	0.116521	0.163285	0.174599	0.188583	0.0816612	0.114157	0.0805434	0.613488	0.376783	0.0462307	0.510327	0.882303	0.0945374	0.898789	0.0676128	0.134627	0.450361	0.0544124	0.135659	0.0549843	0.0507519	0.715731	0.105294	0.193628	0.195322	0.153042	0.453799	0.0979797	0.370571	0.610271	0.145286	0.0675952	0.0498604	0.126685	0.160892	0.470383	0.134801	0.305576
THY1_P149_R	0.100041	0.0820394	0.103697	0.117681	0.117934	0.10833	0.0938375	0.131199	0.10588	0.0917746	0.085914	0.122392	0.111882	0.141575	0.114922	0.102897	0.125707	0.10044	0.127926	0.0686298	0.0991535	0.846212	0.0984448	0.224754	0.447375	0.0743503	0.257966	0.165116	0.503942	0.091379	0.0861419	0.118243	0.499918	0.813248	0.411021	0.212462	0.106607	0.571285	0.261967	0.474411	0.608111	0.667341	0.642888	0.0908908	0.595315	0.104376	0.370863	0.0873674	0.150039
TNC_P57_F	0.0459169	0.0439145	0.0414499	0.0449447	0.0744829	0.0443049	0.0482081	0.047746	0.0399854	0.030779	0.0353565	0.0614533	0.046589	0.049228	0.0855481	0.0548587	0.0840349	0.0332441	0.22371	0.129749	0.0890498	0.807273	0.816899	0.171476	0.334706	0.20799	0.293948	0.40805	0.0406061	0.0270298	0.038629	0.0788406	0.0477102	0.62551	0.116971	0.170785	0.0630124	0.368139	0.271637	0.64551	0.521306	0.249806	0.474111	0.369142	0.711151	0.0728882	0.221561	0.102102	0.646732
ABCA1_P45_F	0.0366617	0.0350429	0.0357204	0.0344507	0.0307771	0.0331405	0.0480791	0.0360482	0.0310499	0.0321957	0.0472516	0.0372455	0.0526052	0.0364257	0.0389226	0.0382835	0.0312725	0.0482477	0.0410265	0.0372593	0.0311932	0.849541	0.0412295	0.033676	0.0341175	0.06425	0.0353641	0.0368778	0.0411488	0.0373703	0.0340662	0.0342687	0.0283983	0.0410218	0.0321155	0.0329644	0.0355753	0.0351294	0.046414	0.0342008	0.0325293	0.0440395	0.0383384	0.0342635	0.0335924	0.0491627	0.0312093	0.0404	0.0334238
ACVR1B_P572_R	0.0944627	0.102179	0.0980856	0.111449	0.0927006	0.109746	0.0792614	0.0589343	0.0487962	0.0397933	0.0410427	0.0451013	0.13151	0.0792595	0.0910906	0.10365	0.0870267	0.147548	0.0857966	0.0267895	0.547553	0.0443251	0.0563186	0.173666	0.0619415	0.0990359	0.0528656	0.0500662	0.0501015	0.154662	0.0959912	0.45779	0.0475763	0.177315	0.0609358	0.174363	0.0767189	0.0333675	0.828208	0.165308	0.0510138	0.220986	0.0481186	0.305929	0.0860389	0.0579435	0.0329434	0.0484675	0.0300252
ACVR2B_E27_R	0.0258849	0.0278948	0.031335	0.0262275	0.0254781	0.0254463	0.0341644	0.0282591	0.0247692	0.0248503	0.0309693	0.0344331	0.0295081	0.0244543	0.0303867	0.0310309	0.0316258	0.0307311	0.031657	0.033615	0.0243203	0.0280817	0.0348395	0.0233257	0.0268307	0.0296041	0.0273539	0.0311196	0.0234519	0.0239595	0.0242805	0.0432792	0.0308646	0.0227823	0.0240102	0.0361012	0.0267821	0.92802	0.0471374	0.0298668	0.0292718	0.0264248	0.0258644	0.0241783	0.0255135	0.0294044	0.031067	0.0433824	0.026744
ACVR2B_P676_F	0.0907174	0.0752746	0.0565151	0.0902393	0.0823489	0.140375	0.0641199	0.0626716	0.0629008	0.0620682	0.0475879	0.109539	0.103458	0.0764268	0.0726803	0.0812393	0.0722842	0.0503665	0.0579149	0.49847	0.0618751	0.0368259	0.0345442	0.13538	0.0452061	0.0562327	0.039038	0.0720519	0.0650296	0.0639482	0.0746677	0.225887	0.127107	0.0807736	0.0330532	0.109064	0.0744291	0.835058	0.053937	0.0510633	0.0437768	0.0591806	0.0412118	0.0341023	0.0308649	0.050015	0.0492578	0.0729214	0.0649854
AHR_E103_F	0.0615759	0.056528	0.052113	0.0724678	0.0607069	0.0432874	0.0451396	0.0421525	0.0360871	0.0538307	0.0390663	0.0431439	0.0448316	0.0420275	0.055457	0.0463021	0.0495246	0.0737587	0.03961	0.0308711	0.226358	0.0287503	0.0377698	0.0349345	0.0422455	0.0409647	0.689413	0.0356783	0.0334576	0.0420345	0.0518949	0.0456367	0.0591488	0.908616	0.0429136	0.0356569	0.0637638	0.03351	0.0331765	0.608089	0.175481	0.0442994	0.439911	0.0428702	0.0357049	0.0347461	0.0394739	0.0472629	0.0302753
APBA1_E99_R	0.0300791	0.0340117	0.0318718	0.0270816	0.0259188	0.0257617	0.037857	0.0340696	0.0399917	0.0541608	0.0221996	0.0816995	0.0354529	0.0568493	0.0553365	0.0807787	0.0651733	0.0611571	0.0407246	0.0198438	0.0332993	0.800029	0.0463276	0.213276	0.0274238	0.0236859	0.0399998	0.0261564	0.02423	0.023514	0.0296882	0.0446263	0.0370911	0.669641	0.0212099	0.0188558	0.0871348	0.0802933	0.138158	0.0832084	0.0629442	0.370886	0.081178	0.0335617	0.0710785	0.0285812	0.0329665	0.0403275	0.0306019
APP_E8_F	0.0330441	0.032748	0.028449	0.0389466	0.03962	0.0404952	0.0413177	0.0373493	0.0342711	0.0299544	0.0310298	0.0378538	0.0385591	0.0344489	0.0392236	0.0393502	0.0388425	0.0412295	0.147359	0.028069	0.0286744	0.652283	0.0341106	0.159125	0.0434508	0.0368577	0.268173	0.0395422	0.039911	0.0303384	0.0272134	0.110378	0.0320429	0.914426	0.0358653	0.0245301	0.0300208	0.0363312	0.03119	0.0281813	0.0353628	0.0346422	0.0295894	0.0352038	0.0368354	0.0376873	0.0309952	0.0341721	0.0323246
AREG_P217_R	0.0420856	0.0472448	0.046046	0.0661296	0.0381468	0.0659917	0.0727546	0.0718	0.0797968	0.0566748	0.0672441	0.0472011	0.0385337	0.0329843	0.0420926	0.0376398	0.0537047	0.159611	0.19017	0.0559668	0.0472259	0.896747	0.0230176	0.0432464	0.0249719	0.0494992	0.039978	0.0501089	0.0759512	0.0918205	0.08355	0.0806892	0.0750686	0.726967	0.299286	0.107576	0.193016	0.37832	0.110527	0.161604	0.254509	0.123389	0.417869	0.367547	0.281678	0.559643	0.0591404	0.0309887	0.267708
BCL2L2_P280_F	0.269432	0.304212	0.187048	0.25873	0.253775	0.158605	0.230598	0.36902	0.284729	0.316123	0.263468	0.379873	0.145202	0.200315	0.112985	0.11346	0.162081	0.0663515	0.0710972	0.0388211	0.114876	0.0514499	0.829427	0.729977	0.0648443	0.0879502	0.0518611	0.0506629	0.0884714	0.0509548	0.106915	0.0779206	0.0867601	0.0546395	0.0551719	0.0514843	0.112349	0.0737982	0.0419982	0.0630167	0.0553845	0.0617828	0.0400569	0.0486312	0.0509719	0.108798	0.0465651	0.0630714	0.0750432
BMP2_E48_R	0.0520995	0.0527195	0.0339047	0.0330661	0.0310188	0.0273639	0.0512225	0.0825329	0.0359045	0.0636725	0.0631123	0.0322025	0.0423661	0.0434961	0.0541044	0.0660183	0.0497967	0.212248	0.675998	0.468558	0.038792	0.609155	0.0218848	0.481516	0.184068	0.213504	0.745652	0.0763815	0.0243265	0.0237042	0.0290078	0.028545	0.0881749	0.804923	0.0286382	0.445622	0.103547	0.038234	0.056928	0.0237103	0.0241942	0.0256967	0.0292329	0.0209277	0.0190358	0.0293379	0.0287879	0.0350982	0.0266273
CD40_E58_R	0.0462011	0.0659349	0.0776351	0.0537779	0.0517981	0.0502679	0.0592643	0.126564	0.0625883	0.0537393	0.0697235	0.0839376	0.0396604	0.0402282	0.0420784	0.0490876	0.0438809	0.0445619	0.67944	0.560958	0.0409413	0.610445	0.698803	0.44326	0.314422	0.0979355	0.843191	0.0417166	0.0387472	0.0418525	0.0488324	0.0332379	0.0799876	0.716572	0.0306598	0.0298264	0.04051	0.0421593	0.0276765	0.0295883	0.0285845	0.0283534	0.0390438	0.0305957	0.0298639	0.0375231	0.0272681	0.048315	0.0294185
CD44_P87_F	0.0673346	0.0908411	0.0735773	0.0805223	0.0997296	0.0800686	0.0825996	0.116857	0.100705	0.0756844	0.0957063	0.0993375	0.0880441	0.0915721	0.0449689	0.107706	0.0478522	0.0739525	0.0627571	0.019043	0.083935	0.6853	0.03235	0.387149	0.0614941	0.0502581	0.402438	0.73136	0.0325326	0.0958882	0.0442115	0.0366651	0.044972	0.805222	0.0304629	0.0300685	0.206929	0.0263315	0.602053	0.529819	0.435207	0.147948	0.424822	0.727461	0.453927	0.0458366	0.0275217	0.0423213	0.0235975
CD9_E14_R	0.052152	0.0452379	0.0456483	0.0523372	0.0691186	0.057287	0.0609163	0.0686657	0.0495423	0.0451558	0.0498798	0.0821725	0.0513115	0.0502498	0.082488	0.0569915	0.0622936	0.0626486	0.164923	0.0635773	0.056779	0.903469	0.064102	0.0530687	0.050575	0.0530032	0.0661146	0.0489525	0.0588469	0.05234	0.0478404	0.0455229	0.0500424	0.0538628	0.0513456	0.0525474	0.0532038	0.0590739	0.105942	0.048886	0.0531895	0.185024	0.0522039	0.0619139	0.0519607	0.0595771	0.0507076	0.050642	0.0496389
CDKN1C_P6_R	0.113077	0.11585	0.11374	0.106243	0.136427	0.114682	0.12049	0.0996741	0.0937323	0.0833606	0.104829	0.109243	0.103804	0.0958219	0.109873	0.131564	0.123008	0.087994	0.128149	0.259204	0.0987474	0.87926	0.107823	0.131663	0.0887217	0.107097	0.300679	0.128152	0.10797	0.0908482	0.0873263	0.105086	0.101849	0.237149	0.102469	0.11551	0.102782	0.115116	0.093832	0.0908373	0.101024	0.0850371	0.0818854	0.0939418	0.0838365	0.10789	0.0945498	0.0795232	0.084461
CDKN2B_E220_F	0.192559	0.169923	0.211021	0.187569	0.185713	0.173878	0.140802	0.150484	0.133215	0.153277	0.135553	0.172973	0.123281	0.131499	0.133851	0.130549	0.171737	0.213755	0.296661	0.845643	0.191639	0.319515	0.599439	0.713137	0.330732	0.179236	0.447665	0.159006	0.141362	0.12946	0.13599	0.13051	0.583061	0.417192	0.132764	0.248082	0.17038	0.116571	0.138632	0.132191	0.168592	0.389421	0.353852	0.12615	0.114512	0.15325	0.144004	0.229774	0.127969
COL1A2_P48_R	0.0343802	0.0537535	0.0400364	0.0438028	0.0625137	0.0346822	0.0500265	0.0460771	0.0473068	0.0411394	0.0414126	0.0633539	0.0450395	0.061461	0.117389	0.0698285	0.100762	0.0469353	0.204459	0.336213	0.0268505	0.611914	0.613054	0.434838	0.14475	0.030479	0.0292307	0.0452078	0.0322463	0.024077	0.0428561	0.0398729	0.0846165	0.921215	0.476563	0.300172	0.0511228	0.0423815	0.0445054	0.462653	0.248319	0.0440791	0.127111	0.0430567	0.269931	0.0483946	0.0320434	0.296668	0.0606393
COL6A1_P425_F	0.0475083	0.0494357	0.0480784	0.0489701	0.0504975	0.0613046	0.061169	0.0524403	0.0499479	0.041403	0.0496377	0.0714068	0.055142	0.0592326	0.0689754	0.0661538	0.065219	0.047878	0.0570356	0.0262512	0.0452806	0.760927	0.0412817	0.067617	0.0436187	0.0423515	0.0544366	0.0637649	0.0582168	0.0596763	0.0601811	0.0482801	0.0349907	0.0432016	0.0453941	0.0509947	0.0443942	0.0570909	0.0654078	0.0458365	0.0577319	0.0567536	0.0382633	0.057457	0.0650196	0.0565651	0.0489755	0.0392492	0.0423988
CSF1_P339_F	0.0381714	0.0474666	0.0400567	0.0409254	0.0563093	0.0547026	0.0586627	0.0564866	0.0385921	0.0446092	0.0345269	0.0427267	0.0240959	0.0393301	0.045542	0.0313309	0.0325864	0.0266913	0.0578372	0.0200301	0.0759644	0.0261942	0.64972	0.0277174	0.026526	0.0268328	0.877304	0.0395693	0.0276064	0.0261397	0.028827	0.023672	0.110997	0.104967	0.0316852	0.0603507	0.0264304	0.0282332	0.0582222	0.0292346	0.0312289	0.0787517	0.0316956	0.0389046	0.0351259	0.032462	0.0245082	0.0293871	0.0224367
CTNNA1_P185_R	0.0257206	0.0286626	0.0363713	0.0304852	0.0302669	0.0289027	0.0354302	0.0304113	0.0294494	0.0230078	0.0269639	0.0310035	0.0301739	0.0232023	0.0327839	0.0337062	0.0345325	0.0396126	0.0270669	0.0460959	0.0326886	0.890977	0.0332706	0.028935	0.0306709	0.0304202	0.0285146	0.0346961	0.0302981	0.0306279	0.023718	0.0305575	0.0518758	0.0277865	0.0253561	0.0344427	0.0278924	0.0323115	0.026518	0.0283287	0.0228491	0.0373473	0.029266	0.027349	0.0236941	0.0355052	0.0342565	0.12195	0.0254533
CTNNA1_P382_R	0.0808216	0.0823867	0.0772553	0.0778051	0.0869549	0.0792998	0.0789948	0.0916612	0.089694	0.0667137	0.0752401	0.0879095	0.0782792	0.0797341	0.0697144	0.0815524	0.0724677	0.102851	0.0764937	0.064282	0.0742403	0.85395	0.0740565	0.0875695	0.148299	0.484746	0.0779523	0.0805538	0.0920274	0.0792015	0.0802803	0.0660262	0.0573683	0.299236	0.0711021	0.0640119	0.0839656	0.0690048	0.070473	0.0585206	0.0642577	0.0730099	0.0489408	0.0665424	0.0673222	0.0735663	0.0697042	0.0656159	0.0573001
CYP1A1_P382_F	0.0243081	0.0188698	0.0361086	0.0330597	0.034786	0.0298069	0.0344697	0.0263584	0.0237396	0.0306061	0.0314668	0.029333	0.036026	0.0391275	0.039158	0.0337278	0.0346384	0.0298936	0.0270215	0.030943	0.0357096	0.897311	0.0374309	0.0251168	0.0308315	0.0274019	0.200744	0.0304243	0.0272564	0.0241239	0.0356747	0.0693929	0.0655648	0.0242641	0.0303559	0.0970385	0.0301512	0.113786	0.204616	0.419116	0.0898595	0.425415	0.569576	0.376137	0.0490109	0.0301771	0.0277802	0.0622989	0.032124
DAPK1_P10_F	0.0273583	0.0380948	0.0338664	0.0438895	0.0653893	0.0349204	0.0492739	0.04502	0.0308229	0.0282082	0.0293399	0.025746	0.0641625	0.064779	0.210206	0.0740434	0.149199	0.0380411	0.0336617	0.0164169	0.0259239	0.0249741	0.0228846	0.0220094	0.139271	0.0949206	0.0217279	0.12025	0.540333	0.0230563	0.0362528	0.715667	0.808409	0.0171177	0.0304232	0.0255849	0.0258944	0.0253155	0.0238251	0.0340827	0.0228016	0.0270461	0.0228438	0.0779324	0.0273059	0.0278397	0.0265292	0.0453177	0.0282552
DLL1_P386_F	0.0164096	0.0181033	0.0198116	0.0160323	0.017762	0.0193661	0.0256134	0.0155992	0.013565	0.0141161	0.0187789	0.0178268	0.0197457	0.0176862	0.019144	0.0195919	0.0216114	0.0234495	0.0168934	0.0147335	0.019397	0.911028	0.228797	0.0138571	0.0175624	0.0181091	0.149619	0.0243464	0.0191805	0.0156574	0.0157394	0.0191277	0.0188745	0.0141333	0.0132798	0.0155378	0.0162681	0.0169626	0.016437	0.0136897	0.0156719	0.0178234	0.0178313	0.0154203	0.0144018	0.021392	0.0152343	0.0175164	0.0127627
DUSP4_P925_R	0.0238481	0.0244536	0.031588	0.0331479	0.0343727	0.0300165	0.0424122	0.0297563	0.0249558	0.0240587	0.0243324	0.024077	0.0256715	0.0243198	0.0288579	0.0397246	0.0305865	0.0447393	0.0276367	0.0234275	0.0261074	0.877799	0.0708451	0.0237258	0.0307394	0.0315673	0.0306124	0.0255846	0.024604	0.024143	0.0216943	0.0428808	0.0222037	0.0992388	0.0251326	0.100921	0.0302584	0.0469588	0.0484838	0.0530409	0.335176	0.0360825	0.542466	0.0226808	0.549833	0.0405135	0.0349602	0.0383218	0.0226294
EFNB3_P442_R	0.172958	0.131032	0.158097	0.131087	0.163116	0.116801	0.145887	0.152625	0.118737	0.156967	0.128893	0.149826	0.128497	0.120284	0.128673	0.129565	0.153071	0.204562	0.591781	0.159651	0.178642	0.657671	0.251323	0.450334	0.664495	0.271997	0.213405	0.160399	0.142334	0.143575	0.130263	0.24351	0.319676	0.769749	0.201347	0.361269	0.13782	0.132811	0.359426	0.419581	0.197412	0.217924	0.377828	0.235696	0.185492	0.137475	0.115049	0.192972	0.12177
EPHA1_P119_R	0.0556201	0.0517815	0.0587519	0.0577705	0.054798	0.0583993	0.0556682	0.0491221	0.045605	0.0559878	0.0559394	0.0710613	0.0547717	0.0491754	0.0497328	0.0503986	0.0596882	0.0446327	0.0477758	0.842456	0.046633	0.0521307	0.048089	0.346612	0.0403761	0.0619017	0.0508707	0.0523721	0.0521001	0.0487326	0.0460407	0.0469399	0.263209	0.0374396	0.0523767	0.0358846	0.054963	0.0540392	0.0429175	0.04829	0.0509944	0.052342	0.0423287	0.0405291	0.0379909	0.0619197	0.0563928	0.127042	0.0460907
EPHA8_P256_F	0.0568879	0.0768056	0.0482088	0.0843393	0.0998205	0.0700833	0.0710737	0.0937308	0.0624667	0.0668718	0.0529487	0.056733	0.0850917	0.0549944	0.108468	0.0974102	0.0788075	0.315213	0.19261	0.0351237	0.463283	0.560044	0.554513	0.222744	0.305858	0.0525729	0.614696	0.0642251	0.205519	0.0584876	0.0500965	0.0869442	0.0386178	0.763891	0.300349	0.161009	0.05961	0.15509	0.0878816	0.654998	0.186172	0.502339	0.585756	0.317638	0.246248	0.178359	0.198343	0.108193	0.154947
EPHB1_E202_R	0.0838113	0.178582	0.0543972	0.0925802	0.0348232	0.248075	0.280277	0.221207	0.271917	0.0660721	0.199534	0.122127	0.160153	0.0586952	0.0723656	0.0448269	0.100381	0.140529	0.169349	0.0781009	0.0848704	0.70778	0.0740149	0.267863	0.0244786	0.0968274	0.172306	0.136296	0.214067	0.228933	0.259774	0.0546009	0.164789	0.295948	0.240999	0.652476	0.252017	0.388769	0.212708	0.380467	0.465941	0.138056	0.931593	0.65295	0.565609	0.193705	0.204382	0.0964573	0.153618
EPHB1_P503_F	0.157056	0.10452	0.117333	0.137783	0.123262	0.0763183	0.10921	0.0900275	0.0982511	0.105068	0.0975079	0.117625	0.0968013	0.0906657	0.0767681	0.0795027	0.10926	0.109922	0.170241	0.524081	0.0814897	0.722074	0.0997866	0.532835	0.0795896	0.0782054	0.53081	0.234161	0.097158	0.0885423	0.100488	0.107521	0.0980503	0.390697	0.075292	0.204724	0.296805	0.476398	0.0934816	0.205131	0.0894247	0.520717	0.902637	0.749676	0.152513	0.688378	0.0736629	0.0999568	0.410176
EPHB3_P569_R	0.129288	0.120902	0.105925	0.165187	0.17102	0.121644	0.154615	0.145264	0.161974	0.135344	0.190353	0.181167	0.112535	0.130621	0.18779	0.129279	0.120536	0.0833291	0.582322	0.172111	0.0586729	0.540125	0.0686141	0.0867551	0.0961749	0.0879665	0.0699247	0.0783288	0.0491407	0.0768209	0.0962419	0.0474618	0.0804635	0.875569	0.0443535	0.0645924	0.0714884	0.0302423	0.27689	0.298339	0.0723971	0.11662	0.0454158	0.0570379	0.0447059	0.0646823	0.0383794	0.105262	0.0447978
EXT1_E197_F	0.0676788	0.0716743	0.0603475	0.0624335	0.0642278	0.0762762	0.056231	0.0635811	0.0715604	0.0499267	0.0713233	0.0669293	0.0530298	0.0461437	0.050279	0.0561176	0.0486489	0.0624112	0.0593612	0.0344151	0.0524453	0.0535067	0.0577916	0.0580326	0.0454702	0.0442298	0.0526433	0.072204	0.084598	0.0708514	0.0682819	0.129209	0.0571994	0.0436076	0.0737479	0.290658	0.0550641	0.151036	0.0639931	0.739178	0.664235	0.250198	0.789542	0.221706	0.290077	0.0508101	0.0592894	0.130004	0.193022
FGF8_E183_F	0.0360742	0.0417889	0.0424095	0.0394053	0.0868228	0.0471207	0.0606589	0.049848	0.0416294	0.0392951	0.0337245	0.06594	0.0515935	0.043394	0.0784895	0.0761031	0.0581204	0.0342881	0.2305	0.0430855	0.0341171	0.376934	0.435618	0.364179	0.0404321	0.0338685	0.732305	0.153129	0.05491	0.0323102	0.0328559	0.111957	0.037498	0.507382	0.256376	0.168947	0.0399145	0.486473	0.548156	0.513627	0.15089	0.224161	0.794793	0.536414	0.514078	0.348411	0.293263	0.0533945	0.032899
FGF8_P473_F	0.0273315	0.0274911	0.0246251	0.0281355	0.030606	0.0306329	0.0383655	0.0324152	0.0270539	0.0271582	0.0301276	0.0286949	0.0293149	0.0278444	0.033446	0.0308638	0.0383053	0.026936	0.5572	0.033211	0.0245698	0.544687	0.442333	0.232772	0.342809	0.0372913	0.0383602	0.0352836	0.0303516	0.0255317	0.0272596	0.0253284	0.02527	0.779056	0.0241127	0.0299499	0.0454235	0.0417524	0.0224832	0.0504621	0.0326825	0.0394493	0.58156	0.0271732	0.0278359	0.0336457	0.0297915	0.0353776	0.025973
FGF9_P1404_F	0.0608327	0.0744567	0.0504116	0.0577394	0.0545371	0.0734899	0.07636	0.0715127	0.0737583	0.0538883	0.0674599	0.0778323	0.0532369	0.0455619	0.0534303	0.0505306	0.0618798	0.0897648	0.32894	0.0674537	0.058196	0.814021	0.0415787	0.0507024	0.0415668	0.0495415	0.0536257	0.0451688	0.0403471	0.0709639	0.073477	0.0491327	0.0549697	0.331386	0.0602998	0.0748946	0.0598475	0.053866	0.0435167	0.0535774	0.0476492	0.03828	0.0303835	0.0383833	0.0351985	0.0583464	0.0708163	0.0425787	0.0560109
FHIT_E19_R	0.0412313	0.0402129	0.0417286	0.0433044	0.0484939	0.0436325	0.0552172	0.0477497	0.0386254	0.044219	0.0432453	0.0427233	0.0451217	0.0391854	0.0457194	0.0452159	0.0506584	0.0454316	0.0432483	0.038218	0.492162	0.823327	0.0399045	0.0331032	0.0365833	0.0413312	0.0372889	0.0406997	0.0355721	0.0409316	0.0436521	0.169212	0.0355611	0.0313779	0.220815	0.658722	0.0403997	0.0397094	0.0375141	0.0341529	0.0337468	0.0345872	0.0279312	0.0371936	0.0343706	0.040866	0.0402552	0.0404644	0.0322474
FHIT_P93_R	0.056975	0.047072	0.0541833	0.0527745	0.0543201	0.0449993	0.0512252	0.0499103	0.0466739	0.0659594	0.0563992	0.0628212	0.0506734	0.0462283	0.0545744	0.0394232	0.044158	0.0518115	0.0470026	0.0680211	0.0780697	0.838492	0.0605905	0.0468098	0.0446314	0.048785	0.0423207	0.0451628	0.0467174	0.0489456	0.0487174	0.662139	0.0816763	0.0449201	0.0644001	0.103946	0.0632044	0.0685452	0.0664683	0.0575264	0.0485146	0.0608452	0.040893	0.0474012	0.0453942	0.0612837	0.0659465	0.0920564	0.0502151
FLT1_E444_F	0.0180906	0.0254408	0.023172	0.0213458	0.0246218	0.0251299	0.0290123	0.023742	0.0188935	0.0196277	0.0258184	0.019829	0.0321381	0.0310668	0.0475036	0.0247448	0.0580015	0.0283801	0.0293428	0.0169216	0.0376985	0.8272	0.0212578	0.0173801	0.0174484	0.0241409	0.570532	0.0199474	0.0205097	0.0180933	0.030587	0.0445416	0.526368	0.0473551	0.0192214	0.0197527	0.0213186	0.0200189	0.0400112	0.0183824	0.0173879	0.0208392	0.0225582	0.0294094	0.0209664	0.026977	0.018676	0.026153	0.0257113
GJB2_E43_F	0.0695314	0.0853347	0.0616475	0.0419323	0.0942798	0.0478722	0.0777063	0.0495291	0.0609488	0.0422582	0.0395175	0.0482388	0.0668719	0.0702693	0.114976	0.045339	0.106645	0.0571829	0.0598055	0.051717	0.0448913	0.92319	0.0516112	0.0446795	0.0378972	0.053054	0.0424253	0.0563516	0.0534982	0.0479704	0.04396	0.0849525	0.0723683	0.738115	0.0507486	0.0686853	0.0413171	0.0910171	0.0424118	0.132297	0.055869	0.154702	0.63074	0.0662751	0.394024	0.115418	0.0478442	0.0678695	0.0611638
HLA-DPA1_P28_R	0.190623	0.221302	0.15264	0.109952	0.1003	0.127472	0.169117	0.16083	0.114881	0.152572	0.273074	0.23983	0.134738	0.11193	0.0478144	0.0439619	0.0461621	0.112774	0.498677	0.0265411	0.196135	0.739554	0.824947	0.247212	0.271627	0.141911	0.377446	0.0430156	0.0356104	0.0690057	0.0900582	0.0440005	0.0464969	0.677389	0.0384485	0.0245181	0.0596541	0.032291	0.0460878	0.0350946	0.0498061	0.0417645	0.0290807	0.0335737	0.027501	0.0544056	0.0453216	0.0431399	0.0368606
HLA-DRA_P77_R	0.0744088	0.0689678	0.0716244	0.0594091	0.0816414	0.0691726	0.0731067	0.08818	0.0687964	0.0708321	0.0769187	0.0547207	0.0619411	0.0649979	0.0595448	0.0601489	0.067964	0.0821412	0.224872	0.0507068	0.0555796	0.79185	0.0455163	0.192995	0.0696736	0.0634511	0.0673474	0.0628494	0.0587724	0.0706434	0.0510999	0.054837	0.0616993	0.463217	0.0597198	0.0676743	0.0585353	0.054537	0.0521088	0.0540897	0.0511196	0.0610416	0.0372819	0.0486709	0.0542962	0.06132	0.0444768	0.0642229	0.0441121
HOXA11_P92_R	0.0454616	0.0478105	0.0452117	0.0524081	0.0486487	0.0513151	0.0472998	0.055626	0.0376963	0.0321723	0.0473376	0.0327687	0.0516356	0.0450381	0.080018	0.0819511	0.0582751	0.0434259	0.0577042	0.241419	0.040332	0.114637	0.0641956	0.0830922	0.0535404	0.391316	0.0373604	0.0522812	0.0393672	0.0395292	0.038478	0.0367932	0.081696	0.809512	0.0401783	0.0335331	0.0480039	0.0540705	0.0322213	0.0498927	0.0774704	0.0835396	0.0385715	0.0398704	0.143005	0.0472643	0.0411055	0.0536062	0.0421534
HPSE_P93_F	0.0437596	0.0300872	0.0386533	0.03064	0.0348257	0.0369815	0.0384726	0.0426435	0.0396264	0.0340287	0.0357344	0.0387914	0.0343499	0.042254	0.0589655	0.0376333	0.0343449	0.0538157	0.0669067	0.141998	0.077571	0.368056	0.367943	0.0724494	0.0302788	0.0343855	0.0238393	0.0307799	0.037168	0.0288586	0.0351053	0.0248916	0.0649746	0.810618	0.0323014	0.0296793	0.0386484	0.0356745	0.0430546	0.121146	0.0324479	0.122436	0.131259	0.0290186	0.0346831	0.0381204	0.0283386	0.0363482	0.0237107
IGFBP6_P328_R	0.218228	0.209042	0.130327	0.205348	0.171678	0.14991	0.187445	0.311868	0.213303	0.241333	0.269715	0.150761	0.0948004	0.137204	0.0479795	0.0456899	0.0465157	0.0491571	0.0369981	0.0694312	0.0906509	0.445186	0.814757	0.504651	0.0612292	0.223782	0.563711	0.0520796	0.522221	0.0466021	0.0439131	0.0256676	0.0294278	0.448598	0.0279979	0.0315532	0.038704	0.0291133	0.0314913	0.0271991	0.036062	0.0406142	0.0238635	0.026465	0.0277685	0.0521349	0.0356158	0.0455815	0.0468702
IGSF4C_P533_R	0.0312871	0.0417658	0.0503586	0.0376544	0.0437958	0.0376588	0.0513554	0.0409176	0.0319219	0.0373094	0.0347218	0.048562	0.0470214	0.050214	0.0858945	0.0807829	0.0814525	0.0729791	0.696537	0.0628039	0.0382571	0.671777	0.0387184	0.384908	0.0975857	0.387291	0.641288	0.100786	0.178313	0.0420213	0.0365381	0.132666	0.573638	0.827375	0.0357135	0.0376593	0.0312953	0.0418171	0.0358101	0.0328686	0.0339528	0.0383144	0.0344605	0.033154	0.0316807	0.0564114	0.0327394	0.110725	0.0353098
ITGB4_P517_F	0.187402	0.240668	0.239984	0.194947	0.233107	0.157528	0.157778	0.175858	0.192551	0.191186	0.131177	0.0820045	0.225755	0.175623	0.217002	0.191687	0.167672	0.157273	0.0771332	0.0395338	0.553462	0.487374	0.0674821	0.0919365	0.132954	0.11181	0.0665638	0.140172	0.120209	0.154955	0.210351	0.0732213	0.607059	0.406716	0.0497875	0.3155	0.678873	0.142599	0.129734	0.0600755	0.0809811	0.131304	0.0532432	0.367465	0.500638	0.123947	0.0703651	0.444064	0.101741
JAG2_E54_F	0.0230162	0.0205283	0.0240471	0.0224981	0.0268549	0.0230412	0.0314658	0.027186	0.0205653	0.0210873	0.0213728	0.0242212	0.0286326	0.0214209	0.0274443	0.054845	0.0271196	0.0242641	0.0274711	0.0177789	0.0214362	0.888407	0.0285754	0.023668	0.0209595	0.022071	0.0209949	0.029404	0.0221967	0.0223764	0.0190194	0.0207713	0.025697	0.0172185	0.0220528	0.0191914	0.0280733	0.0227115	0.023028	0.017683	0.0226784	0.0205861	0.0183757	0.0227801	0.0214329	0.0279068	0.0217304	0.0247339	0.020011
JAG2_P264_F	0.0597059	0.0578991	0.0581756	0.0559508	0.0551675	0.0476752	0.0597234	0.055123	0.0513084	0.0415629	0.0516686	0.0489548	0.0623495	0.056255	0.0527163	0.0574121	0.0591138	0.0410906	0.0441731	0.0619724	0.044187	0.774711	0.0509129	0.0550484	0.0485211	0.0362705	0.0422628	0.0525839	0.0558495	0.0440149	0.0417714	0.0490186	0.0349443	0.0447679	0.0469451	0.0412954	0.0374795	0.0475189	0.0467196	0.0345221	0.0464767	0.0479005	0.042283	0.0439994	0.0370774	0.0485762	0.0436027	0.0343025	0.0417353
KLF5_E190_R	0.019631	0.0202169	0.0185199	0.0266131	0.0242992	0.0302657	0.0305214	0.019394	0.0235797	0.0223632	0.0264967	0.0202569	0.0246398	0.01666	0.0264843	0.0272705	0.0211569	0.0234306	0.022524	0.0614323	0.017493	0.0188915	0.0165379	0.0174103	0.0164806	0.0219985	0.0186097	0.0270547	0.0222102	0.0195356	0.0162848	0.112658	0.0609952	0.0136486	0.751066	0.656062	0.0213719	0.693164	0.0179025	0.159684	0.673523	0.0441686	0.689752	0.715003	0.0172476	0.0347351	0.0243865	0.320696	0.0212196
KLK10_P268_R	0.173929	0.179346	0.151172	0.14808	0.163913	0.134377	0.13357	0.14668	0.132274	0.127272	0.144265	0.161401	0.112071	0.146076	0.131785	0.127336	0.127195	0.148412	0.232278	0.134595	0.129605	0.524366	0.635187	0.166538	0.187283	0.12216	0.820225	0.180082	0.227098	0.107064	0.112031	0.129594	0.095626	0.360445	0.156874	0.101848	0.141692	0.128626	0.191297	0.142201	0.147219	0.125116	0.0848467	0.134819	0.145556	0.125142	0.130391	0.117905	0.126268
LAMB1_E144_R	0.0852951	0.0801814	0.100017	0.104238	0.103787	0.124912	0.0993561	0.0811192	0.0961515	0.0764215	0.0768155	0.0701353	0.0921212	0.0783573	0.113886	0.0966057	0.0873318	0.11001	0.149999	0.0654531	0.077294	0.677029	0.742169	0.179	0.0772362	0.0734762	0.121722	0.0945268	0.105227	0.0943453	0.0897903	0.0922073	0.155616	0.20388	0.102082	0.167123	0.0978513	0.0768636	0.0692135	0.0898042	0.0811566	0.241649	0.787508	0.0815533	0.451475	0.0888503	0.0776995	0.0810632	0.0765144
LTB4R_E64_R	0.199195	0.279166	0.170736	0.13703	0.192909	0.180429	0.193102	0.287666	0.168371	0.152676	0.155442	0.135624	0.207964	0.257744	0.40236	0.230202	0.300648	0.14287	0.112174	0.0764338	0.732375	0.267652	0.153817	0.122568	0.11061	0.755536	0.1052	0.121525	0.128613	0.133351	0.145045	0.104892	0.103005	0.357244	0.111418	0.159686	0.183542	0.12209	0.177867	0.0940414	0.0985239	0.101727	0.0516543	0.10097	0.0844644	0.14069	0.0883359	0.0976978	0.097958
MAF_P826_R	0.0262226	0.0275975	0.0275253	0.0235858	0.0283745	0.0230668	0.0272752	0.0260995	0.0239541	0.0278791	0.0320383	0.0325524	0.0629041	0.0548891	0.080756	0.0514634	0.0958741	0.0614618	0.0363466	0.306874	0.30947	0.686735	0.344784	0.0603277	0.0280694	0.0263117	0.0268377	0.115851	0.0433235	0.0236414	0.0339838	0.316045	0.0406614	0.762666	0.157887	0.0214971	0.0338	0.0753628	0.0297966	0.0252637	0.122361	0.509533	0.498499	0.105946	0.0327739	0.0328173	0.0264944	0.110435	0.0255226
MAP3K1_P7_F	0.147142	0.11582	0.164125	0.133058	0.142485	0.097407	0.110945	0.133334	0.0925954	0.110949	0.107039	0.137585	0.0991476	0.099566	0.101409	0.089697	0.0974308	0.143629	0.131959	0.0636564	0.0948065	0.280233	0.0664059	0.0796947	0.0822098	0.0827897	0.0856528	0.0772484	0.0781615	0.0929026	0.109345	0.112724	0.0837977	0.0637628	0.0567047	0.120189	0.179429	0.0896437	0.0799831	0.0805608	0.0893081	0.174791	0.049251	0.22717	0.753863	0.0901563	0.0922711	0.0733863	0.0825014
MAPK12_E165_R	0.021386	0.0282465	0.0194247	0.0243205	0.0255507	0.0253896	0.030498	0.0310836	0.0242549	0.0207942	0.0220853	0.0221862	0.0275634	0.0297029	0.0300143	0.0318319	0.0281447	0.0261151	0.0347985	0.0454814	0.0278985	0.806675	0.304225	0.0305681	0.0230549	0.0257119	0.0344237	0.0349718	0.0237689	0.0217466	0.0291647	0.0185845	0.0183675	0.0193951	0.0294279	0.0387142	0.0304552	0.0276012	0.0517785	0.0243173	0.0321209	0.0261654	0.0249371	0.0287574	0.0371891	0.0371635	0.0338841	0.0340174	0.0214468
MCC_E23_R	0.0232735	0.0217941	0.0361939	0.0316293	0.0334104	0.0323538	0.0446306	0.0275963	0.0256119	0.025557	0.0263748	0.0272213	0.0327334	0.038706	0.0341619	0.0349322	0.0348634	0.0280908	0.0245921	0.0175902	0.0227971	0.0308906	0.0250023	0.02227	0.0231451	0.0337052	0.0219238	0.0336731	0.050306	0.0329766	0.0199946	0.0633123	0.0333612	0.176637	0.022368	0.0946537	0.0312271	0.0253186	0.025275	0.020983	0.115356	0.0677226	0.88906	0.0236723	0.0242965	0.0284362	0.0228082	0.0244618	0.0165042
MCC_P196_R	0.0198938	0.019004	0.0222523	0.0171924	0.0213343	0.0150835	0.0222133	0.020042	0.0155048	0.0142298	0.0199915	0.0238675	0.0175194	0.0135054	0.0195734	0.0191016	0.0204581	0.0194589	0.017461	0.0160684	0.0162136	0.023133	0.0199641	0.0172604	0.0149611	0.0199526	0.0137953	0.0176664	0.0174364	0.0169053	0.0161207	0.0203416	0.0239372	0.01737	0.0131155	0.0202558	0.0181021	0.0288148	0.0172704	0.0170748	0.0557392	0.0230597	0.843084	0.0146751	0.0139712	0.0223989	0.0231433	0.0210075	0.0128258
MDS1_E45_F	0.0446443	0.0299022	0.038891	0.0508246	0.04682	0.0448535	0.0485736	0.0594088	0.0568787	0.0414588	0.0407351	0.0369648	0.0412398	0.0498889	0.0312468	0.0380473	0.0395156	0.0617701	0.361466	0.165645	0.0457295	0.685246	0.638274	0.358951	0.110258	0.186536	0.363667	0.0325642	0.0521082	0.0380551	0.0253356	0.0653134	0.0856466	0.839017	0.13083	0.026313	0.0598596	0.0404459	0.0257774	0.0695052	0.0546121	0.0549339	0.0420338	0.0274936	0.0351439	0.0375249	0.0351067	0.0429404	0.0293034
MME_E29_F	0.0651464	0.0426296	0.0481548	0.0358815	0.050669	0.0415869	0.0578315	0.0668979	0.0536331	0.0616609	0.0459732	0.203326	0.0854648	0.0469576	0.0521204	0.0555281	0.0633096	0.0368002	0.0344681	0.568694	0.0366397	0.0359802	0.755158	0.150091	0.0342102	0.0292305	0.0274688	0.0366501	0.0324884	0.03022	0.0584237	0.684437	0.281332	0.0210348	0.027051	0.0335766	0.039149	0.0621434	0.0965495	0.0302288	0.0385115	0.0374471	0.027495	0.0303039	0.0307323	0.0778897	0.0460153	0.0734256	0.053446
MPO_P883_R	0.179529	0.17359	0.111856	0.154994	0.177684	0.126372	0.181563	0.206171	0.189807	0.153995	0.169271	0.212423	0.103064	0.098191	0.0452156	0.0626519	0.0532312	0.108054	0.382535	0.0923808	0.705074	0.499031	0.457264	0.172053	0.0508088	0.152963	0.791065	0.0519013	0.0401468	0.0707208	0.0559182	0.0236622	0.047229	0.612666	0.0360738	0.0219204	0.0715761	0.0348484	0.0314496	0.0204687	0.0413296	0.0321521	0.0266347	0.0237949	0.0276654	0.0475618	0.0208455	0.0276985	0.0301712
MYCL1_P502_R	0.0775699	0.0657694	0.029658	0.0399634	0.0589711	0.0366496	0.0365608	0.0774981	0.0655022	0.0536959	0.0440106	0.050949	0.0565047	0.0782702	0.0680777	0.0610696	0.0299459	0.0464951	0.311814	0.623609	0.0275932	0.880908	0.051282	0.0834384	0.0256303	0.0292504	0.0282971	0.0712926	0.0278329	0.0356775	0.0812845	0.060107	0.130399	0.707374	0.0194614	0.172362	0.0285604	0.0288647	0.169518	0.0494683	0.0279507	0.0369979	0.0203524	0.0311513	0.62063	0.0337256	0.0222681	0.10701	0.0981359
MYCN_E77_R	0.0350552	0.0367937	0.0348083	0.0370429	0.0660654	0.0470487	0.0577496	0.0677242	0.0440329	0.0406506	0.0457674	0.035071	0.0402686	0.049588	0.0538064	0.0671369	0.0593702	0.0520448	0.0721937	0.0350772	0.0351971	0.672061	0.041039	0.0360681	0.0383581	0.0388942	0.75586	0.0434531	0.0374951	0.0378001	0.0327291	0.0376773	0.0353649	0.0353738	0.0328101	0.180873	0.04832	0.0817297	0.0324764	0.0292828	0.190004	0.637859	0.285574	0.0333611	0.0338486	0.0461537	0.0346323	0.0353398	0.0253716
NGFR_E328_F	0.0436869	0.0476615	0.117705	0.0641822	0.072065	0.0819563	0.0685953	0.0763613	0.057329	0.0463426	0.0564322	0.121483	0.0714063	0.0424954	0.149233	0.10225	0.105357	0.0832674	0.388619	0.188991	0.0609653	0.532656	0.0329913	0.0964731	0.0527517	0.0448072	0.903416	0.0696493	0.264682	0.0622514	0.035987	0.543767	0.0694037	0.358522	0.0498351	0.0394545	0.0344399	0.0818203	0.130277	0.193756	0.59937	0.0802355	0.0752258	0.569037	0.107443	0.0733688	0.275714	0.0657759	0.0532502
NPY_E31_R	0.0299617	0.0279941	0.023271	0.0322373	0.0352355	0.0417532	0.0418943	0.0253345	0.0348699	0.0297606	0.0289416	0.0255843	0.0288011	0.0287241	0.0356336	0.0817718	0.0692477	0.0373786	0.0271104	0.0186098	0.0251255	0.852172	0.0215611	0.0271214	0.0204878	0.0300908	0.0206517	0.0171041	0.023423	0.0289433	0.0287384	0.0237298	0.0561015	0.0234754	0.0277274	0.164483	0.0300118	0.0247452	0.019945	0.0221089	0.0284401	0.0245242	0.01936	0.0234036	0.028914	0.0371943	0.0398632	0.0308848	0.0225581
NPY_P295_F	0.0836674	0.124921	0.0989278	0.0718641	0.0882351	0.0640193	0.0948465	0.0908662	0.0579022	0.0752744	0.0994585	0.0816209	0.0693418	0.0654839	0.0963299	0.118198	0.0851932	0.112763	0.0780645	0.0578704	0.0651477	0.881892	0.0755359	0.112805	0.0574209	0.0605502	0.0526721	0.0361763	0.062194	0.0680814	0.0900908	0.0709907	0.670242	0.0559884	0.080408	0.138813	0.0904902	0.0897237	0.0744317	0.0726433	0.0708815	0.0641385	0.0333296	0.0550798	0.0614121	0.0790578	0.0841064	0.0974628	0.0763239
NR2F6_E375_R	0.0890636	0.101146	0.0636842	0.0714565	0.0732798	0.0631659	0.0910266	0.0979559	0.0888619	0.111978	0.115261	0.0809017	0.0816789	0.055663	0.0515507	0.0453526	0.0523401	0.222555	0.483378	0.781264	0.173032	0.533645	0.465726	0.408643	0.146392	0.205273	0.591081	0.112687	0.0544603	0.0560349	0.0789734	0.0897308	0.136352	0.5919	0.0839779	0.10535	0.0537487	0.0707723	0.0543577	0.0554511	0.0629994	0.0478954	0.114859	0.437253	0.0613436	0.0966384	0.0638819	0.187201	0.073197
NTRK3_P752_F	0.0321222	0.0199879	0.0338297	0.0371457	0.0461428	0.0422938	0.0464041	0.0386477	0.0295071	0.0276205	0.0267977	0.0435037	0.0461642	0.0536976	0.0602649	0.0593111	0.0448247	0.0317467	0.0410171	0.0170512	0.0277888	0.774888	0.0274113	0.0397164	0.0355818	0.0587271	0.0224944	0.0768428	0.0372598	0.0303597	0.020465	0.131945	0.0335039	0.0654557	0.0221833	0.295401	0.0426394	0.349808	0.128596	0.489927	0.0312155	0.21607	0.72898	0.301809	0.506789	0.35382	0.0968446	0.607093	0.309028
NTSR1_E109_F	0.0321842	0.0288118	0.0290746	0.029267	0.0324044	0.0299782	0.0310909	0.0310526	0.0259077	0.0234332	0.0359532	0.0327855	0.0374079	0.0271085	0.0454062	0.0402708	0.0465192	0.0314382	0.0320206	0.0165544	0.0375874	0.782492	0.025191	0.0249844	0.168131	0.0257603	0.0268652	0.0298493	0.0298205	0.0264123	0.0260426	0.0283357	0.0257014	0.0225971	0.0638684	0.0320437	0.0294349	0.0415596	0.0298574	0.060622	0.0295579	0.0413204	0.0902342	0.0270368	0.156109	0.0303024	0.0308662	0.0330099	0.032129
PHLDA2_E159_R	0.106607	0.0780693	0.0849073	0.102781	0.10238	0.0910358	0.0940118	0.0999188	0.0911765	0.0710084	0.0820865	0.0762706	0.079487	0.0750875	0.0827378	0.0961427	0.0765497	0.0828208	0.0971539	0.10201	0.0941957	0.731732	0.0890909	0.282374	0.0799381	0.0718155	0.487778	0.087409	0.111425	0.093833	0.0986734	0.0920225	0.0580226	0.730274	0.117424	0.180526	0.0970602	0.376839	0.0785316	0.18117	0.165035	0.201973	0.761042	0.545418	0.17973	0.0983258	0.0935936	0.131361	0.0992764
PITX2_P183_R	0.125509	0.148366	0.161965	0.16841	0.181715	0.166407	0.157132	0.168907	0.153954	0.145674	0.187003	0.149274	0.145833	0.176922	0.198041	0.185241	0.133941	0.338475	0.50455	0.508021	0.164544	0.386802	0.521246	0.296812	0.519715	0.176894	0.51898	0.0536135	0.215563	0.126002	0.193915	0.0306578	0.217508	0.534393	0.0337754	0.910798	0.207452	0.060059	0.427606	0.693924	0.183728	0.568152	0.586813	0.522872	0.349201	0.195282	0.0355759	0.154095	0.582656
POMC_P53_F	0.036547	0.0310176	0.0342464	0.0322904	0.0380102	0.0308057	0.0372752	0.0350299	0.0317111	0.0287676	0.0357974	0.0319799	0.0341276	0.0309948	0.0373135	0.0403272	0.0435781	0.0312311	0.0346841	0.0293097	0.0295632	0.735296	0.368285	0.395856	0.0325623	0.0301978	0.381872	0.0446212	0.0295331	0.0302374	0.0301695	0.0343926	0.0264507	0.925976	0.0357417	0.0304626	0.0325741	0.0333013	0.0317746	0.0303787	0.0282524	0.0280662	0.0224423	0.0257128	0.0282466	0.0369319	0.0337585	0.0339879	0.0277503
PROK2_E0_F	0.036308	0.0371276	0.0397787	0.040865	0.0463628	0.0379496	0.0414058	0.0437666	0.0335064	0.0332596	0.0338568	0.0400814	0.0470735	0.0471289	0.0419242	0.0699653	0.0442103	0.0319461	0.175435	0.221908	0.0376419	0.0289641	0.0462715	0.0293731	0.0303052	0.0314691	0.02879	0.0404242	0.0289857	0.0306774	0.0303136	0.0392037	0.0841	0.88393	0.0358527	0.0486965	0.0462224	0.0365231	0.0297715	0.0305979	0.0294981	0.0413934	0.217647	0.0324812	0.0879814	0.0386832	0.0340883	0.161257	0.0306407
PTCH_E42_F	0.0230983	0.0260024	0.0271171	0.0298498	0.0327578	0.0314423	0.0424753	0.0309168	0.025186	0.0248447	0.0275593	0.0293753	0.0298014	0.0262916	0.0347267	0.0341866	0.0346225	0.0276103	0.0356679	0.0227059	0.0241195	0.314304	0.0276726	0.0277474	0.0276341	0.0271292	0.343571	0.0275716	0.0262029	0.0250456	0.0251872	0.0228482	0.0235522	0.0195149	0.0268761	0.0298747	0.0329029	0.0272642	0.0246352	0.0220734	0.0261343	0.0266712	0.950055	0.0245351	0.0401122	0.0300526	0.024621	0.0336016	0.0228697
PTPRO_E56_F	0.0222179	0.0259695	0.0270467	0.0261749	0.0290401	0.0254723	0.0311215	0.0267389	0.0225177	0.0248203	0.0231222	0.025234	0.0218879	0.0273519	0.0438837	0.0318898	0.0317182	0.0382674	0.245039	0.0206893	0.0320049	0.737484	0.798346	0.211895	0.0242903	0.0297918	0.102188	0.0259115	0.0210215	0.0190986	0.0245034	0.0233304	0.0255805	0.741186	0.0272631	0.26647	0.0292472	0.03772	0.0629794	0.357777	0.0391957	0.277546	0.635889	0.535705	0.0645993	0.0762016	0.0205361	0.0380702	0.0201397
PTPRO_P371_F	0.129975	0.182606	0.182581	0.172097	0.222899	0.122583	0.128478	0.198442	0.125635	0.0971523	0.166644	0.0950556	0.173085	0.13356	0.183457	0.0989654	0.118661	0.401649	0.116198	0.41165	0.0830619	0.103027	0.743321	0.114141	0.346966	0.533984	0.166646	0.313989	0.0908587	0.161897	0.143407	0.0782254	0.0945017	0.339617	0.0587461	0.0664255	0.152997	0.0699526	0.0669215	0.44066	0.417261	0.778017	0.297411	0.711138	0.454988	0.389789	0.0810892	0.0906424	0.0646824
RAD54B_P227_F	0.0813839	0.0391573	0.0565523	0.0882351	0.0928862	0.102425	0.0993567	0.0696727	0.0546144	0.0822887	0.0548029	0.105276	0.109121	0.0544157	0.0902007	0.0678795	0.0997324	0.0752606	0.0433474	0.034168	0.0483952	0.0474559	0.0371968	0.0426835	0.0349968	0.0525301	0.0321273	0.0431881	0.0763781	0.129232	0.0594302	0.0446631	0.0485487	0.0293411	0.803798	0.0694697	0.0576448	0.0321362	0.0302866	0.0358651	0.0349359	0.0485219	0.0334256	0.0404438	0.033896	0.0577472	0.0435198	0.0541397	0.0348395
RAF1_P330_F	0.0459069	0.0479235	0.0232144	0.0309348	0.0507748	0.0315266	0.0299163	0.0341844	0.0441561	0.0465414	0.0347948	0.0377403	0.0247367	0.0540862	0.0487366	0.0512683	0.0277214	0.0302354	0.0256238	0.0151256	0.0359445	0.862197	0.0201184	0.0601556	0.0867355	0.024918	0.0185028	0.0434179	0.0250633	0.0488399	0.0192629	0.111083	0.0223683	0.0151726	0.0157735	0.073119	0.0314121	0.0624692	0.0179877	0.132568	0.365285	0.245591	0.0166506	0.0219358	0.0242191	0.0307929	0.0327642	0.0461721	0.0246282
RARA_E128_R	0.30839	0.155392	0.135253	0.215125	0.209241	0.142499	0.207423	0.379532	0.296269	0.280378	0.267154	0.255142	0.10421	0.114757	0.12861	0.0758915	0.0833258	0.047213	0.446964	0.0989761	0.245707	0.466869	0.0352506	0.342494	0.463244	0.138654	0.125808	0.0411483	0.0615028	0.0670885	0.09021	0.0298521	0.132662	0.668212	0.0419066	0.852204	0.0881263	0.055111	0.0626939	0.189621	0.040168	0.0423801	0.0256486	0.124235	0.0341125	0.198407	0.0383694	0.0415381	0.0447977
ROR2_P317_R	0.0180535	0.016909	0.0183707	0.0201662	0.0255904	0.0261973	0.0270296	0.0209793	0.0194757	0.0195805	0.0292333	0.0216734	0.0221745	0.0213786	0.0280158	0.0255529	0.0257928	0.0164892	0.0209045	0.0251642	0.0182889	0.9012	0.0228047	0.0160243	0.0180893	0.020249	0.017193	0.0214772	0.020707	0.0244323	0.023223	0.0179937	0.0205927	0.615581	0.0184778	0.0196548	0.0199009	0.0223777	0.0198553	0.0228741	0.0229506	0.0176105	0.494862	0.351396	0.0240121	0.0263859	0.025785	0.0370562	0.0181835
RYK_P493_F	0.0885488	0.0582912	0.0601751	0.0421426	0.0470001	0.0617933	0.0557533	0.0632106	0.0586944	0.0426313	0.0690043	0.0516877	0.084596	0.0979838	0.0745662	0.0346098	0.0563851	0.0703004	0.0569685	0.0243227	0.0628919	0.0464064	0.0383908	0.0443119	0.04838	0.0334077	0.0418039	0.131335	0.699302	0.0558225	0.0311469	0.562255	0.0393174	0.0557312	0.189122	0.225362	0.621227	0.897057	0.114864	0.216963	0.0496953	0.224365	0.0323157	0.046505	0.0858079	0.0577728	0.0577465	0.0437522	0.0488986
SEMA3F_E333_R	0.122642	0.119865	0.104001	0.0862071	0.107707	0.0820692	0.0904014	0.140699	0.099925	0.128484	0.139957	0.204041	0.119318	0.12906	0.129145	0.0957839	0.0732563	0.0708978	0.425482	0.118089	0.231903	0.604271	0.187035	0.414862	0.716733	0.0751556	0.755018	0.0434276	0.044111	0.106013	0.0992077	0.0430891	0.111675	0.676496	0.0359272	0.0365639	0.127878	0.0537029	0.0286329	0.0332071	0.0349361	0.0316995	0.0269402	0.0347899	0.0336217	0.0505901	0.0366716	0.111672	0.0452942
SGCE_E149_F	0.050136	0.0472441	0.0491904	0.0362608	0.0416107	0.0432067	0.0529633	0.0432614	0.0335812	0.0546664	0.0464827	0.0346363	0.0280573	0.0287182	0.0635043	0.0387432	0.0422699	0.12935	0.691075	0.446844	0.0387321	0.587155	0.511693	0.440784	0.391404	0.0421868	0.23518	0.0340467	0.281585	0.0278045	0.0382294	0.0380666	0.0880762	0.792154	0.0429017	0.195704	0.0363111	0.0537835	0.320931	0.166582	0.250293	0.116893	0.203153	0.0880031	0.0946503	0.0349773	0.0386404	0.0504397	0.0431824
TFPI2_E141_F	0.052846	0.0242018	0.0347645	0.0265265	0.0453659	0.0360772	0.0438998	0.0431417	0.0400279	0.0387018	0.045486	0.125281	0.0694806	0.0372873	0.0357054	0.0455146	0.040132	0.348906	0.173323	0.84221	0.0499249	0.623301	0.645867	0.375082	0.187578	0.0872555	0.235823	0.0975238	0.0529593	0.0279643	0.0580722	0.0779652	0.0827961	0.701862	0.106481	0.466581	0.0471075	0.486488	0.316692	0.286931	0.359517	0.534652	0.503805	0.357365	0.103615	0.0506788	0.0473348	0.133668	0.0355534
TGFA_P642_R	0.0419467	0.0374519	0.0462857	0.0370039	0.0315617	0.032461	0.0328019	0.0417096	0.0343435	0.0403733	0.0277681	0.0267973	0.0275313	0.0281515	0.0697767	0.0404428	0.0613298	0.0438946	0.0398547	0.0168286	0.0289225	0.899358	0.0288839	0.0291965	0.0249556	0.0248491	0.0260026	0.0930062	0.0293513	0.0271958	0.0233293	0.025511	0.0244542	0.0293687	0.0262046	0.277668	0.0250147	0.0239536	0.022116	0.0215916	0.0258565	0.0283492	0.664806	0.0208203	0.0271868	0.421932	0.0315237	0.0322846	0.117355
TGFBR3_E188_R	0.0174248	0.0184556	0.0214444	0.0183109	0.0236753	0.0215101	0.027421	0.0232381	0.0180168	0.0178914	0.0209373	0.0201166	0.0194184	0.0213309	0.0252576	0.0243219	0.0245988	0.028769	0.0235213	0.0153267	0.0189918	0.889308	0.0173669	0.0173063	0.0211114	0.0234327	0.0169899	0.022178	0.0169662	0.0183128	0.0189241	0.0185655	0.0150732	0.0179146	0.0244268	0.0209753	0.0213565	0.0214085	0.0213203	0.0193461	0.0191401	0.0217631	0.0221713	0.0167359	0.0191992	0.0230304	0.0216878	0.0275906	0.0144264
TGFBR3_P429_F	0.0327023	0.0234616	0.0351908	0.0378236	0.0260074	0.0269038	0.0364015	0.0251148	0.0241253	0.0383128	0.0244556	0.0270102	0.0245761	0.022232	0.0355272	0.0402426	0.0324882	0.0566946	0.0554876	0.0194482	0.0368865	0.779939	0.0231752	0.160588	0.0288062	0.021828	0.0225788	0.0226295	0.0222802	0.0225765	0.0211933	0.0258071	0.0258355	0.0662107	0.0193313	0.023383	0.0259869	0.0221054	0.0227366	0.0220529	0.0203277	0.0216421	0.0231223	0.0191313	0.0188145	0.0238243	0.0214984	0.0249201	0.0171579
THBS2_E129_F	0.0268273	0.0406432	0.037901	0.0278142	0.0276704	0.0308034	0.0337105	0.0386723	0.0297477	0.0311368	0.0466742	0.0324566	0.0399342	0.02594	0.0456901	0.0333891	0.0267228	0.168555	0.073536	0.383744	0.0336408	0.678413	0.655486	0.239025	0.181688	0.055059	0.29809	0.0560753	0.0562031	0.0309338	0.0346999	0.0573346	0.251343	0.819568	0.159565	0.136981	0.0948789	0.0641574	0.0329127	0.240356	0.0619973	0.0749098	0.160632	0.0546412	0.0344111	0.0534862	0.0308879	0.093188	0.0290529
TNFRSF10A_P171_F	0.054674	0.0392344	0.0445211	0.0414059	0.0434103	0.0350223	0.0425744	0.0497544	0.0439261	0.0411177	0.0535246	0.0460593	0.0586246	0.0424141	0.0435171	0.052194	0.0467121	0.0768918	0.0550084	0.0497692	0.048066	0.779511	0.0568207	0.0466988	0.0406343	0.0400185	0.0393892	0.038581	0.0519119	0.0460801	0.0468321	0.0448849	0.0410296	0.037534	0.0426354	0.0535132	0.0539311	0.0508284	0.0669179	0.0546681	0.0537625	0.050189	0.0347773	0.0516648	0.0557671	0.0442579	0.0435523	0.0504257	0.0531485
TNFRSF10D_E27_F	0.0295482	0.0284288	0.0401192	0.0345005	0.0338979	0.0354113	0.0370227	0.029184	0.0294081	0.027623	0.0362879	0.0318348	0.0334334	0.0263426	0.0333072	0.0343278	0.0337922	0.0417151	0.0323384	0.0237567	0.0329117	0.115567	0.0342212	0.0816619	0.0457465	0.796358	0.0284743	0.0310684	0.0289914	0.0356921	0.028077	0.0293203	0.0782147	0.0220826	0.0246472	0.030706	0.0301829	0.0324847	0.030599	0.0359382	0.0291284	0.0325287	0.0255411	0.0284997	0.0264806	0.0387555	0.0363315	0.0656343	0.0322088
TNFRSF10D_P70_F	0.0633316	0.063526	0.0593047	0.0543343	0.0644934	0.0537378	0.0598268	0.083238	0.0660617	0.0610082	0.0735536	0.0555179	0.0734246	0.0568775	0.0536394	0.0434767	0.0533707	0.0728998	0.0606413	0.539347	0.0680503	0.128047	0.0904406	0.122641	0.101369	0.785038	0.0485706	0.0473585	0.0574838	0.0553053	0.0610779	0.056179	0.114357	0.0424955	0.0557892	0.0692586	0.0620813	0.058956	0.0485315	0.061802	0.0575822	0.0418825	0.0338466	0.0436346	0.0504791	0.0700071	0.0530268	0.0461884	0.0574541
TNFRSF1B_E5_F	0.0371772	0.0361272	0.0445861	0.0534632	0.0476769	0.0474447	0.0525303	0.0471098	0.0411369	0.0330617	0.0427637	0.040048	0.0411065	0.0368562	0.0479255	0.0593171	0.0514471	0.0620148	0.0461426	0.0304773	0.0482706	0.0483264	0.0579473	0.688006	0.0392829	0.044097	0.780806	0.0498019	0.0403398	0.0416045	0.0400146	0.0329237	0.0386176	0.0627585	0.0416423	0.0455525	0.0336957	0.0426069	0.0418888	0.0444318	0.0422415	0.0401023	0.0445854	0.0418519	0.0439082	0.0430528	0.0503025	0.0444541	0.0377679
TP73_P496_F	0.0251259	0.0249184	0.030327	0.0266762	0.0308153	0.0221765	0.0399509	0.0396594	0.030444	0.0288335	0.0318599	0.0261604	0.0300755	0.0338301	0.0377162	0.0341654	0.0379218	0.0411102	0.0665337	0.141216	0.0233885	0.732388	0.216375	0.0631432	0.0552366	0.0252734	0.0679004	0.06254	0.0786733	0.0250747	0.0275096	0.0285024	0.0263493	0.060686	0.0286487	0.0279586	0.0401699	0.785437	0.0271968	0.227385	0.0505528	0.048201	0.510821	0.108436	0.0695374	0.0300375	0.0312087	0.0905313	0.0233802
TYRO3_P366_F	0.239533	0.196207	0.179699	0.155303	0.252613	0.201609	0.157064	0.224147	0.22381	0.226353	0.167163	0.0676787	0.206741	0.137675	0.0717937	0.175896	0.193487	0.132801	0.342251	0.0298472	0.0687049	0.0622086	0.113982	0.130579	0.188839	0.107678	0.060433	0.0817788	0.155127	0.160232	0.0950468	0.598107	0.0470724	0.170839	0.0865769	0.0444136	0.0440516	0.0734666	0.0506903	0.0563444	0.0938795	0.0750876	0.0528103	0.0694556	0.0711203	0.137636	0.0842627	0.0841684	0.0604626
VAV2_E58_F	0.0688089	0.0735437	0.059399	0.0772972	0.0803284	0.065325	0.0691036	0.0651907	0.0625061	0.0494201	0.0589998	0.0654938	0.0621962	0.0638166	0.0619072	0.06359	0.0762762	0.0655859	0.141543	0.0533533	0.0508632	0.76173	0.0624301	0.0418174	0.055973	0.0480148	0.719985	0.076422	0.0626042	0.0648851	0.0620538	0.0543935	0.0412057	0.0408869	0.064865	0.0395592	0.0549418	0.0529307	0.0434525	0.0463836	0.053767	0.0469409	0.0414081	0.0557281	0.0481314	0.0485452	0.0565945	0.0357771	0.0477777
VEGFB_P658_F	0.0431876	0.0320278	0.0604307	0.0407202	0.044105	0.0322573	0.0457594	0.0714601	0.0702159	0.053825	0.0339662	0.043802	0.0422715	0.0492701	0.038607	0.0455674	0.0315125	0.0255317	0.0966844	0.699148	0.0221362	0.709708	0.0255233	0.592592	0.0320097	0.0264906	0.176281	0.0421949	0.0991443	0.0469772	0.0289602	0.222027	0.0732529	0.88187	0.0367619	0.0241965	0.0213579	0.0866571	0.0184303	0.0242655	0.0197488	0.0266268	0.0205995	0.0485025	0.053992	0.0314514	0.018683	0.0359737	0.0259264
WNT10B_P993_F	0.0981457	0.117334	0.0953641	0.121729	0.0972831	0.108309	0.10832	0.103166	0.103989	0.0718075	0.125233	0.12147	0.10217	0.111682	0.0940995	0.0921379	0.102285	0.0852481	0.136256	0.0458592	0.0859378	0.667777	0.288679	0.0821249	0.0736935	0.0729073	0.410871	0.116885	0.11853	0.0986624	0.0878039	0.076121	0.0671229	0.799521	0.0915241	0.0743623	0.0822817	0.0821824	0.0783395	0.0843641	0.083736	0.0807268	0.517565	0.175682	0.0788257	0.0815669	0.0824985	0.0781336	0.081166
WT1_E32_F	0.064858	0.0356484	0.0790996	0.0383957	0.0830278	0.0323288	0.0593161	0.0372671	0.0308215	0.0685008	0.0391422	0.0556675	0.0807366	0.0482695	0.217295	0.121851	0.128597	0.0508832	0.0497487	0.0440006	0.0482676	0.913419	0.0656132	0.0292087	0.0943058	0.0398989	0.0408086	0.0769451	0.044513	0.0445733	0.0322912	0.085199	0.0924452	0.04055	0.0336344	0.0346088	0.0420678	0.0443425	0.0452588	0.0576911	0.0283696	0.149655	0.0495992	0.0358941	0.0427794	0.0511837	0.0298839	0.0469038	0.0284768
ZNF264_E48_R	0.037336	0.0273729	0.0375523	0.0269625	0.0420242	0.0507944	0.0337942	0.029372	0.0312746	0.0318543	0.0395664	0.0304983	0.0398262	0.0467687	0.0295779	0.0381891	0.0335773	0.0264566	0.0357538	0.0510691	0.0330749	0.023507	0.85929	0.0262655	0.0259079	0.029498	0.0260771	0.0318053	0.0408296	0.0361622	0.0394349	0.0454384	0.107469	0.0211458	0.0354808	0.0257482	0.0298715	0.0354146	0.033729	0.269791	0.0264045	0.0298076	0.0371668	0.0244792	0.0382073	0.040653	0.114865	0.0385725	0.0964875
HYPOMETHYLATED CpGs IN ALL SAMPLES
TargetID	PB-1	PB-2	PB-3	PB-4	PB-5	PB-6	PB-7	CD3-1	CD3-2	CD3-3	CD3-4	CD3-5	CD19-1	CD19-2	CD19-3	CD19-4	CD19-5	T-ALL-1	T-ALL-2	T-ALL-3	T-ALL-4	T-ALL-5	T-ALL-6	T-ALL-7	T-ALL-8	T-ALL-9	T-ALL-10	B-ALL E2A-PBX1 1	B-ALL E2A-PBX1 2	B-ALL MLL 1	B-ALL MLL 2	B-ALL MLL 3	B-ALL MYC 1	B-ALL PreB 1	B-ALL common 1	B-ALL common 2	B-ALL common 3	B-ALL common 4	B-ALL TEL-AML1 1	B-ALL TEL-AML1	B-ALL TEL-AML1 3	B-ALL TEL-AML1 4	B-ALL TEL-AML1 5	B-ALL TEL-AML1 6	B-ALL TEL-AML1 7	B-ALL BCR-ABL1 1	B-ALL BCR-ABL1 2	B-ALL BCR-ABL1 3	B-ALL BCR-ABL1 4
ABCC2_E16_R	0.932289	0.939096	0.916822	0.923318	0.935797	0.899388	0.932633	0.955673	0.95877	0.949378	0.938165	0.93537	0.961019	0.959359	0.961249	0.941217	0.930485	0.962166	0.948912	0.938593	0.941927	0.928953	0.937943	0.93381	0.951524	0.946697	0.931849	0.948508	0.926886	0.94866	0.942851	0.935681	0.938841	0.257379	0.9475	0.94855	0.954623	0.915498	0.944987	0.952305	0.938425	0.939691	0.950203	0.956722	0.961715	0.94558	0.968155	0.949401	0.957618
AIM2_P624_F	0.861527	0.885873	0.848339	0.813284	0.842814	0.819312	0.876375	0.887591	0.908567	0.866007	0.89972	0.902923	0.888493	0.873697	0.695178	0.800995	0.829568	0.847227	0.927967	0.941482	0.912082	0.93009	0.927909	0.859357	0.814639	0.874166	0.945386	0.938133	0.955393	0.585871	0.615452	0.250203	0.604558	0.930183	0.941079	0.958225	0.928135	0.94537	0.937308	0.937571	0.93175	0.928249	0.303225	0.946012	0.944209	0.900842	0.957254	0.877385	0.940074
CDH17_P376_F	0.943442	0.942717	0.92318	0.924173	0.903637	0.893761	0.916631	0.940926	0.940936	0.923834	0.932283	0.938063	0.938326	0.93318	0.901977	0.925079	0.906898	0.940783	0.912446	0.218139	0.942404	0.888937	0.903544	0.908655	0.923118	0.915409	0.910477	0.923613	0.936327	0.941241	0.943016	0.946011	0.898645	0.888937	0.927072	0.9414	0.920977	0.930332	0.948995	0.924176	0.935746	0.916236	0.852419	0.921648	0.928653	0.93827	0.949041	0.911264	0.944111
CHD2_P451_F	0.894449	0.919374	0.908868	0.90274	0.902109	0.903493	0.922296	0.920047	0.931912	0.86714	0.925807	0.918081	0.906445	0.911202	0.914628	0.886621	0.877302	0.920699	0.927057	0.867122	0.784455	0.93732	0.94792	0.930671	0.936824	0.901327	0.930141	0.951306	0.957041	0.86579	0.886698	0.282087	0.790217	0.931636	0.954941	0.904806	0.847621	0.808383	0.759938	0.824555	0.813105	0.794315	0.730551	0.77656	0.206406	0.949264	0.824985	0.899357	0.947404
CLDN4_P1120_R	0.877512	0.889377	0.864226	0.836388	0.794824	0.837086	0.85115	0.812442	0.84878	0.819672	0.86983	0.869605	0.845287	0.837947	0.709173	0.793425	0.773956	0.932644	0.910817	0.621849	0.899837	0.886927	0.940228	0.900959	0.890808	0.782653	0.868188	0.903012	0.903346	0.912398	0.899332	0.622664	0.198793	0.918094	0.863141	0.927551	0.940466	0.925985	0.950045	0.840083	0.920379	0.786502	0.880732	0.917415	0.924102	0.915125	0.941338	0.547296	0.922029
DES_P1006_R	0.94444	0.936461	0.943225	0.93114	0.914521	0.922605	0.914696	0.923127	0.929276	0.906736	0.923406	0.902712	0.915206	0.924827	0.869402	0.91103	0.904595	0.961691	0.902146	0.839048	0.90035	0.408883	0.933701	0.925026	0.929884	0.913772	0.940504	0.828929	0.937358	0.952968	0.943702	0.932936	0.326938	0.926723	0.828188	0.858558	0.949727	0.949146	0.842775	0.783079	0.941709	0.244357	0.896936	0.945581	0.944248	0.948422	0.964916	0.910111	0.835585
DSG1_P159_R	0.862342	0.895697	0.862981	0.848936	0.851811	0.852015	0.868503	0.871173	0.882602	0.807995	0.865341	0.866079	0.894205	0.862886	0.811221	0.825667	0.846813	0.886535	0.864707	0.895132	0.688727	0.832182	0.900508	0.806436	0.742754	0.904795	0.891087	0.886655	0.889032	0.903811	0.879655	0.917114	0.270924	0.384728	0.895277	0.67869	0.894394	0.905533	0.931195	0.908772	0.904746	0.642319	0.401298	0.905408	0.912405	0.887727	0.914302	0.559696	0.90184
EPHX1_E152_F	0.854654	0.86104	0.863008	0.861159	0.813638	0.839117	0.854178	0.817	0.846795	0.814628	0.859772	0.81093	0.83541	0.842539	0.749468	0.758516	0.810187	0.898654	0.86405	0.879777	0.892757	0.747729	0.851264	0.842411	0.850378	0.884149	0.871162	0.827897	0.89826	0.890322	0.866698	0.921477	0.092434	0.861812	0.669223	0.915238	0.875613	0.407894	0.901509	0.88035	0.855119	0.438165	0.825281	0.40648	0.853357	0.603015	0.917416	0.800034	0.891115
HLA-DQA2_E93_F	0.847078	0.891049	0.83594	0.837247	0.780504	0.775437	0.85197	0.865388	0.897098	0.837632	0.877356	0.867439	0.911496	0.866063	0.850245	0.712647	0.826536	0.860675	0.694895	0.838402	0.85468	0.775113	0.884588	0.851571	0.166844	0.48398	0.848317	0.854753	0.90626	0.884974	0.870896	0.88527	0.737025	0.673915	0.902703	0.775029	0.862672	0.866053	0.906262	0.859432	0.850646	0.807373	0.853815	0.893747	0.890409	0.891218	0.919045	0.803751	0.893964
IAPP_E280_F	0.902086	0.920807	0.904235	0.909169	0.89554	0.895609	0.920759	0.900331	0.91521	0.866147	0.919232	0.908197	0.91436	0.92352	0.874581	0.91393	0.892723	0.858172	0.551183	0.906216	0.887818	0.465093	0.954074	0.823892	0.598995	0.744162	0.777594	0.755868	0.857659	0.927931	0.924553	0.92235	0.87885	0.231562	0.423861	0.627673	0.71058	0.258745	0.88169	0.707506	0.910495	0.366116	0.279575	0.862431	0.423193	0.888295	0.919901	0.811412	0.426878
IGF1_E394_F	0.833257	0.88698	0.782189	0.802024	0.77052	0.7326	0.832788	0.855102	0.869938	0.812696	0.840198	0.85793	0.831696	0.860062	0.743344	0.761503	0.751739	0.684435	0.474264	0.859829	0.881078	0.84005	0.48664	0.724683	0.407326	0.621209	0.505525	0.682093	0.936321	0.870858	0.869056	0.939744	0.864424	0.834096	0.621678	0.707205	0.742112	0.652909	0.695661	0.816386	0.695154	0.899742	0.881271	0.858331	0.614431	0.722084	0.711278	0.542317	0.913545
IL2_P607_R	0.863959	0.890221	0.811071	0.833818	0.778897	0.850786	0.867606	0.856662	0.885029	0.744968	0.83117	0.869376	0.87632	0.884903	0.826658	0.868374	0.857549	0.727204	0.897094	0.88244	0.893397	0.85818	0.797305	0.896533	0.146674	0.47047	0.880331	0.90326	0.904277	0.899162	0.894294	0.8832	0.893725	0.869204	0.904448	0.912394	0.822937	0.907079	0.875149	0.886317	0.906287	0.884585	0.878072	0.692168	0.913006	0.901172	0.921998	0.861453	0.903201
INS_P248_F	0.868231	0.87424	0.749128	0.861071	0.776339	0.755713	0.82936	0.836084	0.770288	0.830068	0.826283	0.820581	0.815157	0.746926	0.756517	0.789803	0.685021	0.71727	0.614701	0.199497	0.887488	0.796199	0.835154	0.840628	0.393366	0.644315	0.438966	0.593496	0.684779	0.848019	0.859743	0.305473	0.822785	0.809839	0.606737	0.875468	0.778061	0.892156	0.605246	0.911723	0.599238	0.584587	0.823801	0.583488	0.665706	0.892524	0.897598	0.832987	0.690808
JAK3_P1075_R	0.843421	0.870156	0.838558	0.826023	0.858813	0.850215	0.882639	0.907692	0.889781	0.861734	0.855772	0.902406	0.869407	0.878242	0.856547	0.86496	0.846231	0.892213	0.911607	0.815866	0.865096	0.848766	0.900886	0.863321	0.887769	0.837761	0.928458	0.919923	0.708539	0.868262	0.697808	0.953057	0.596958	0.877722	0.661809	0.578479	0.919462	0.92903	0.950644	0.917118	0.757101	0.909418	0.917314	0.921997	0.928336	0.707506	0.930482	0.883351	0.930227
LEFTY2_P561_F	0.856693	0.872628	0.826805	0.850996	0.811707	0.803582	0.86248	0.872493	0.880783	0.842057	0.856244	0.890809	0.877763	0.848811	0.831394	0.756428	0.838696	0.867212	0.838886	0.910086	0.863491	0.718295	0.830681	0.82513	0.786178	0.820107	0.861781	0.862088	0.906586	0.84632	0.810241	0.629006	0.0842909	0.815311	0.647574	0.860468	0.867578	0.875924	0.897696	0.654037	0.855339	0.838253	0.773711	0.843411	0.533315	0.869234	0.912925	0.403854	0.633853
LEFTY2_P719_F	0.955591	0.955953	0.957449	0.954404	0.952946	0.944434	0.948041	0.954893	0.957472	0.951739	0.947457	0.959133	0.943442	0.949098	0.932897	0.92482	0.935721	0.966172	0.938736	0.930074	0.955877	0.921765	0.921392	0.938629	0.949848	0.948119	0.945544	0.952708	0.958273	0.955679	0.961434	0.906778	0.0778031	0.909563	0.956526	0.955299	0.953071	0.937025	0.960883	0.934907	0.942369	0.944052	0.889945	0.948359	0.950989	0.94987	0.961252	0.905563	0.957059
MAP3K8_P1036_F	0.891196	0.89161	0.922257	0.9071	0.923509	0.902241	0.906641	0.94869	0.936454	0.929446	0.934772	0.915457	0.925524	0.917111	0.868579	0.878728	0.881715	0.499804	0.721987	0.632295	0.939393	0.756377	0.809084	0.851092	0.584543	0.656261	0.270541	0.870181	0.722226	0.773318	0.767681	0.971494	0.729212	0.837975	0.868005	0.97251	0.953099	0.963994	0.793419	0.874502	0.262983	0.854267	0.781686	0.948107	0.786538	0.94464	0.249334	0.923218	0.830766
MC2R_P1025_F	0.74716	0.805057	0.76876	0.791514	0.776783	0.762147	0.802851	0.78941	0.816554	0.802271	0.759586	0.743447	0.799173	0.844011	0.815738	0.708466	0.806397	0.848346	0.778356	0.896292	0.821901	0.659456	0.74022	0.698669	0.804876	0.800298	0.786037	0.840627	0.84361	0.738803	0.825011	0.83327	0.765002	0.667047	0.836446	0.853044	0.538945	0.300648	0.873271	0.783717	0.778082	0.784577	0.672308	0.783629	0.768751	0.813438	0.845588	0.727711	0.8176
MMP8_E89_R	0.884901	0.903679	0.885043	0.866559	0.832321	0.829467	0.880632	0.85842	0.88349	0.836804	0.877406	0.884309	0.876761	0.865461	0.737857	0.760914	0.793813	0.471383	0.880234	0.907941	0.785677	0.900945	0.917695	0.854035	0.634354	0.66211	0.870562	0.808941	0.911914	0.757871	0.694516	0.942158	0.407442	0.826733	0.198777	0.767367	0.797937	0.908025	0.932781	0.870153	0.753508	0.663757	0.80165	0.725099	0.882283	0.89169	0.921124	0.337774	0.941405
NBL1_E205_R	0.93475	0.933298	0.937323	0.932476	0.912403	0.914806	0.913865	0.940692	0.91371	0.913492	0.928242	0.89205	0.916307	0.910079	0.890159	0.87557	0.897945	0.942329	0.936515	0.720993	0.948747	0.913757	0.937725	0.759181	0.744136	0.561317	0.952848	0.94581	0.961267	0.935182	0.919945	0.957444	0.672683	0.930974	0.226746	0.952173	0.834889	0.941301	0.724256	0.95489	0.946228	0.696647	0.934974	0.945067	0.72968	0.945041	0.893025	0.671172	0.933702
NOS2A_E117_R	0.904914	0.910838	0.894009	0.920871	0.898012	0.878497	0.887511	0.893828	0.907266	0.894759	0.898073	0.884526	0.901675	0.868568	0.789845	0.832884	0.866192	0.868801	0.922249	0.888259	0.939706	0.910005	0.933072	0.926549	0.723676	0.846123	0.652472	0.941623	0.78467	0.911765	0.917189	0.953152	0.721249	0.345094	0.18022	0.932543	0.949532	0.773106	0.928166	0.708173	0.768026	0.92582	0.588895	0.926763	0.94052	0.931483	0.958978	0.727788	0.795106
NOS2A_P288_R	0.8145	0.832561	0.815004	0.880202	0.821772	0.808788	0.81222	0.816298	0.836365	0.744951	0.797432	0.808887	0.82598	0.845983	0.688399	0.79551	0.777377	0.909918	0.705026	0.867664	0.891955	0.804839	0.874928	0.83802	0.77403	0.865392	0.915638	0.838191	0.913158	0.871063	0.803481	0.911342	0.190137	0.838646	0.787861	0.558739	0.846881	0.911623	0.91604	0.89664	0.666588	0.690322	0.822768	0.586403	0.905997	0.730771	0.70704	0.825438	0.685338
NOS3_P38_F	0.917206	0.915442	0.923116	0.912874	0.913943	0.874398	0.888618	0.904818	0.900429	0.897097	0.882613	0.898338	0.902018	0.893911	0.851316	0.904905	0.878964	0.718128	0.88014	0.740093	0.834045	0.817155	0.885554	0.86843	0.764834	0.887886	0.889896	0.900103	0.898953	0.91472	0.919137	0.931841	0.177501	0.852682	0.895879	0.909426	0.941948	0.894966	0.920929	0.90213	0.900059	0.814806	0.882423	0.884694	0.874993	0.902597	0.91917	0.826071	0.914384
PGR_P790_F	0.749612	0.774864	0.752183	0.744501	0.757287	0.766698	0.744796	0.74806	0.785084	0.693514	0.756339	0.701596	0.780758	0.775924	0.743403	0.714425	0.800859	0.720197	0.758875	0.830222	0.475551	0.688045	0.814388	0.391774	0.266106	0.387756	0.807954	0.780216	0.40167	0.756593	0.724045	0.858132	0.169946	0.677209	0.479453	0.696943	0.46351	0.318032	0.832357	0.484682	0.743292	0.276382	0.768524	0.776697	0.724227	0.804735	0.849811	0.327517	0.83314
PROM1_P44_R	0.890162	0.902959	0.88858	0.87859	0.792285	0.848128	0.874238	0.841791	0.876238	0.810112	0.838639	0.864377	0.877939	0.887039	0.772022	0.861683	0.844838	0.936151	0.892477	0.92214	0.915099	0.677629	0.897174	0.903261	0.90746	0.874402	0.906901	0.922125	0.934443	0.92749	0.932414	0.763285	0.206424	0.893048	0.934334	0.895505	0.897775	0.903723	0.549314	0.909812	0.9041	0.89676	0.825824	0.9089	0.576082	0.897821	0.935509	0.823245	0.572098
SEPT9_P58_R	0.95789	0.951905	0.955033	0.954389	0.945206	0.93874	0.935566	0.958911	0.957622	0.942812	0.947977	0.954863	0.946895	0.950515	0.896302	0.895788	0.925585	0.93719	0.88411	0.968971	0.94129	0.930009	0.946135	0.923511	0.574171	0.932989	0.954985	0.955969	0.965097	0.851395	0.926971	0.67149	0.951102	0.936086	0.895647	0.953808	0.953256	0.950113	0.957148	0.721388	0.9515	0.926287	0.953594	0.95563	0.957496	0.876109	0.280541	0.881208	0.259991
SPDEF_P6_R	0.76029	0.835613	0.73246	0.793564	0.827084	0.603625	0.814149	0.865977	0.869655	0.859622	0.753854	0.873059	0.78105	0.80706	0.653469	0.541062	0.70964	0.820036	0.858728	0.824965	0.918669	0.840448	0.865043	0.836909	0.444471	0.689293	0.92621	0.452811	0.920333	0.745873	0.654996	0.800294	0.33463	0.88552	0.83184	0.898079	0.260972	0.913885	0.798723	0.88024	0.901898	0.840712	0.881547	0.917414	0.663425	0.895428	0.950163	0.67717	0.159861
TDGF1_E53_R	0.908602	0.925474	0.907883	0.910786	0.90134	0.899476	0.898034	0.940592	0.939468	0.919008	0.944752	0.921596	0.911021	0.906791	0.91949	0.879064	0.872633	0.953462	0.937384	0.970056	0.951899	0.931604	0.966651	0.921814	0.960738	0.908334	0.951531	0.9487	0.840802	0.831978	0.929259	0.801229	0.953578	0.939564	0.123877	0.953831	0.954	0.952576	0.940945	0.796391	0.907796	0.920371	0.953657	0.79213	0.795724	0.92189	0.954095	0.924509	0.909464
TM7SF3_P1068_R	0.850761	0.923185	0.836947	0.87633	0.878784	0.849749	0.887865	0.957332	0.957367	0.949092	0.952233	0.952989	0.89816	0.914748	0.908103	0.878522	0.84598	0.841168	0.862122	0.112739	0.890441	0.809445	0.356878	0.673547	0.840652	0.822147	0.846876	0.808156	0.958749	0.652252	0.670694	0.930829	0.914678	0.91799	0.923659	0.68194	0.938464	0.877837	0.861912	0.930844	0.930686	0.945906	0.731481	0.942851	0.955048	0.885821	0.940612	0.673811	0.905654
TRIM29_P135_F	0.939125	0.935441	0.930978	0.909339	0.889001	0.916114	0.913307	0.910866	0.921705	0.903312	0.926506	0.92129	0.909647	0.892442	0.811629	0.847808	0.845002	0.902448	0.924057	0.940336	0.944013	0.815012	0.940181	0.831566	0.901875	0.910555	0.706645	0.691919	0.740794	0.945774	0.936177	0.953847	0.695261	0.874807	0.920937	0.839009	0.315258	0.728182	0.794442	0.899098	0.726682	0.233883	0.858416	0.770486	0.336022	0.921916	0.956125	0.835158	0.81103
ZP3_P220_F	0.879418	0.901565	0.878601	0.870901	0.863193	0.831704	0.863283	0.903491	0.902542	0.877952	0.893954	0.861045	0.894844	0.885234	0.881736	0.874633	0.859953	0.91719	0.93419	0.857704	0.941293	0.914617	0.912514	0.911587	0.918643	0.803002	0.939049	0.93404	0.261292	0.891109	0.759807	0.941159	0.698491	0.910797	0.937643	0.927736	0.821271	0.937407	0.850409	0.806977	0.934475	0.733897	0.893839	0.92624	0.943968	0.780821	0.943242	0.843821	0.812378
AATK_E63_R	0.957759	0.955548	0.953951	0.951123	0.94696	0.941719	0.938867	0.93029	0.955504	0.935295	0.93201	0.954176	0.935103	0.938889	0.900382	0.913504	0.92228	0.958183	0.218388	0.928368	0.692658	0.194328	0.93085	0.661917	0.963156	0.789043	0.576584	0.940668	0.960628	0.960417	0.965749	0.962209	0.399361	0.608583	0.946939	0.946971	0.951873	0.899607	0.835367	0.861552	0.745732	0.891157	0.894907	0.949485	0.920172	0.954396	0.965625	0.926774	0.9503
ABCB4_P892_F	0.85951	0.890637	0.900739	0.825278	0.843349	0.83068	0.904243	0.885308	0.860634	0.83663	0.868652	0.907898	0.920536	0.864261	0.904793	0.896206	0.896237	0.825977	0.769312	0.876788	0.646086	0.63854	0.93735	0.923497	0.935979	0.831733	0.682797	0.917721	0.947743	0.942437	0.9363	0.95027	0.42009	0.904811	0.94526	0.469459	0.917828	0.928993	0.450676	0.820225	0.863822	0.585203	0.209144	0.750864	0.795674	0.906701	0.961159	0.868165	0.942982
CD1A_P6_F	0.876297	0.90559	0.895207	0.893501	0.882738	0.901896	0.901529	0.866522	0.891066	0.84846	0.903627	0.89136	0.903988	0.918559	0.939259	0.90163	0.931093	0.83035	0.38579	0.737622	0.566741	0.409314	0.519691	0.864276	0.867888	0.885062	0.158863	0.92904	0.871733	0.874895	0.875302	0.870057	0.894401	0.103763	0.82132	0.257348	0.908459	0.869558	0.896937	0.871026	0.882349	0.871953	0.930547	0.881064	0.873761	0.862835	0.885642	0.677778	0.884272
DDIT3_P1313_R	0.818894	0.849395	0.747291	0.797134	0.801205	0.738914	0.763869	0.813888	0.816012	0.799349	0.788745	0.752183	0.797221	0.78691	0.687206	0.781566	0.745778	0.322135	0.620107	0.831081	0.895227	0.855323	0.217927	0.837608	0.284828	0.707438	0.893662	0.800874	0.938991	0.558088	0.76422	0.862546	0.0853044	0.899806	0.921668	0.895649	0.955755	0.939479	0.419894	0.421472	0.885211	0.6414	0.601284	0.886934	0.761596	0.901567	0.94321	0.320234	0.785098
IFNG_P188_F	0.815888	0.855669	0.774794	0.831141	0.719263	0.776147	0.80493	0.764743	0.835441	0.760746	0.857586	0.855321	0.872357	0.840808	0.743078	0.854773	0.848132	0.863154	0.778313	0.849004	0.818695	0.860609	0.864497	0.875598	0.677175	0.872519	0.877849	0.851957	0.92007	0.907398	0.880683	0.80126	0.390117	0.848955	0.934418	0.18812	0.840224	0.636509	0.925048	0.924445	0.919019	0.90081	0.895258	0.916425	0.920913	0.907365	0.203653	0.37043	0.925907
MOS_P746_F	0.830443	0.780684	0.821398	0.779017	0.823551	0.755481	0.821849	0.775489	0.706523	0.737793	0.734034	0.828738	0.797263	0.676003	0.800828	0.599619	0.802288	0.819013	0.8387	0.518693	0.82112	0.80811	0.816618	0.787362	0.824864	0.814391	0.46884	0.880095	0.883111	0.815382	0.808945	0.842416	0.732791	0.786892	0.904243	0.876618	0.842117	0.866641	0.898006	0.606809	0.766813	0.235951	0.82337	0.857561	0.232694	0.833967	0.891689	0.774074	0.88315
MPO_E302_R	0.874982	0.911595	0.881366	0.880215	0.870261	0.870134	0.885246	0.894909	0.916304	0.88156	0.897672	0.891001	0.902549	0.913423	0.844932	0.864471	0.887783	0.909435	0.924102	0.953447	0.851349	0.782428	0.900022	0.881391	0.894396	0.884704	0.911747	0.934631	0.956586	0.833005	0.731845	0.96486	0.210971	0.92179	0.957268	0.964436	0.948967	0.945681	0.962302	0.952363	0.940726	0.956442	0.92407	0.954705	0.957469	0.903712	0.952945	0.85791	0.185113
PI3_E107_F	0.953285	0.916303	0.961911	0.958621	0.950989	0.941	0.910991	0.96244	0.96286	0.947942	0.946602	0.904229	0.960503	0.954596	0.95373	0.906859	0.884514	0.810558	0.946494	0.952121	0.936724	0.842329	0.951966	0.0874156	0.83593	0.849017	0.140908	0.948194	0.96505	0.728131	0.888456	0.966066	0.869884	0.88771	0.958359	0.971617	0.951847	0.934889	0.934654	0.926168	0.912753	0.906035	0.909231	0.955766	0.905829	0.887375	0.968079	0.488899	0.962521
PLA2G2A_E268_F	0.884947	0.906404	0.87395	0.88013	0.849136	0.832785	0.858197	0.870576	0.877474	0.847319	0.875123	0.851563	0.895499	0.861561	0.865862	0.902781	0.844913	0.926975	0.805431	0.918312	0.915452	0.770852	0.885153	0.64714	0.907632	0.863903	0.513082	0.878924	0.910975	0.886236	0.895843	0.928295	0.068618	0.765977	0.904846	0.91838	0.747416	0.872717	0.635904	0.633876	0.885539	0.871155	0.083085	0.758709	0.874605	0.9053	0.933056	0.832227	0.622824
PLAT_E158_F	0.752056	0.874922	0.891047	0.893801	0.878987	0.714239	0.881024	0.903417	0.883075	0.852241	0.752896	0.87757	0.90584	0.873942	0.877036	0.659597	0.885851	0.889736	0.899334	0.761322	0.897965	0.845252	0.856016	0.861086	0.852755	0.86022	0.920987	0.876054	0.931006	0.86618	0.77784	0.910391	0.423076	0.882424	0.214048	0.921821	0.904785	0.877884	0.462701	0.90974	0.594549	0.859564	0.872694	0.889026	0.864161	0.877168	0.448716	0.43721	0.466924
PMP22_P975_F	0.88206	0.888776	0.888558	0.869165	0.819327	0.864093	0.87234	0.81818	0.856159	0.788633	0.830357	0.820635	0.824733	0.841569	0.675041	0.781456	0.797475	0.941438	0.87447	0.929141	0.537085	0.721667	0.927757	0.903324	0.931813	0.924154	0.907643	0.754585	0.897024	0.93036	0.926413	0.648135	0.219028	0.919115	0.797084	0.826118	0.945248	0.587498	0.61366	0.91909	0.683369	0.799811	0.818042	0.763705	0.915469	0.900706	0.916216	0.850952	0.210225
PTHLH_P757_F	0.763295	0.810629	0.807751	0.721536	0.753844	0.753557	0.788198	0.790805	0.741148	0.653705	0.756047	0.756098	0.715103	0.74973	0.731402	0.772934	0.778613	0.835286	0.875102	0.75053	0.374957	0.833138	0.865213	0.833197	0.713223	0.831116	0.893072	0.334161	0.904683	0.716896	0.792666	0.683379	0.563658	0.871421	0.492984	0.876107	0.59945	0.608047	0.719158	0.646437	0.682389	0.684214	0.204805	0.826807	0.891634	0.388299	0.902673	0.591204	0.743659
RAD50_P191_F	0.789624	0.796891	0.802156	0.788003	0.717187	0.769925	0.749846	0.803166	0.794985	0.706368	0.759314	0.788381	0.778922	0.787614	0.672646	0.736275	0.702202	0.760156	0.886481	0.718479	0.929924	0.886157	0.372401	0.892776	0.583417	0.522421	0.116083	0.810801	0.953609	0.765289	0.853775	0.953185	0.0978897	0.870956	0.825368	0.959223	0.926681	0.946155	0.857525	0.896512	0.919892	0.942682	0.928955	0.944786	0.942279	0.922766	0.432707	0.886073	0.714736
RHOH_P953_R	0.861287	0.856212	0.880279	0.891897	0.870032	0.916165	0.831542	0.796715	0.672816	0.714356	0.819913	0.664238	0.811653	0.788002	0.683757	0.873626	0.811945	0.818712	0.641822	0.743356	0.685744	0.381633	0.606389	0.845375	0.804349	0.915262	0.160891	0.934077	0.929115	0.93222	0.939195	0.939411	0.417281	0.388392	0.917847	0.924868	0.932037	0.922119	0.842974	0.738183	0.789498	0.642667	0.712845	0.158581	0.920588	0.921735	0.946482	0.81502	0.930999
S100A2_P1186_F	0.904112	0.926118	0.911238	0.8993	0.903164	0.886444	0.907443	0.928328	0.932415	0.91923	0.912415	0.928342	0.914274	0.940157	0.931568	0.93754	0.926124	0.945613	0.913437	0.843403	0.942207	0.886251	0.915953	0.908501	0.905642	0.910386	0.938131	0.941723	0.934989	0.895927	0.886258	0.494516	0.904357	0.901924	0.737921	0.867516	0.940013	0.917843	0.942995	0.933392	0.92967	0.934414	0.932343	0.933098	0.938068	0.746131	0.868792	0.858767	0.196035
APBA2_P305_R	0.834842	0.859	0.86541	0.862847	0.831315	0.85191	0.830207	0.830678	0.831994	0.780448	0.790632	0.732933	0.851483	0.853068	0.770638	0.854039	0.834432	0.792206	0.870433	0.841577	0.493643	0.825641	0.343647	0.840756	0.600939	0.696261	0.145087	0.853527	0.736224	0.89432	0.872767	0.909013	0.372663	0.839711	0.261018	0.542566	0.902306	0.668427	0.928177	0.620141	0.877885	0.611627	0.513765	0.888479	0.888687	0.775981	0.636295	0.849449	0.673759
BCR_P422_F	0.876645	0.893117	0.868287	0.892799	0.866007	0.807801	0.867224	0.93169	0.907754	0.877678	0.872507	0.892285	0.873582	0.829739	0.820659	0.716427	0.856071	0.7827	0.899086	0.776555	0.910331	0.849155	0.798341	0.848246	0.776337	0.809157	0.929155	0.834854	0.695389	0.858048	0.773128	0.941285	0.906829	0.900788	0.830136	0.665698	0.927133	0.896957	0.832181	0.300039	0.517483	0.777012	0.878672	0.748707	0.90314	0.757241	0.338745	0.160908	0.276974
IL12B_E25_F	0.922685	0.938942	0.885897	0.890545	0.884145	0.874819	0.903918	0.940523	0.944993	0.932927	0.931142	0.94236	0.930913	0.922045	0.846722	0.858848	0.870075	0.898586	0.820859	0.888375	0.856266	0.894202	0.894388	0.910706	0.836825	0.809747	0.16696	0.917449	0.94125	0.837751	0.917116	0.89318	0.744125	0.911061	0.27355	0.91732	0.927623	0.783821	0.884306	0.911019	0.926925	0.301793	0.875196	0.699632	0.737084	0.90935	0.31611	0.363482	0.323741
IL18BP_E285_F	0.857691	0.874814	0.883756	0.864068	0.849881	0.850229	0.854021	0.848001	0.852196	0.780294	0.791679	0.837107	0.816576	0.835292	0.721718	0.832248	0.821948	0.850858	0.86527	0.754494	0.891658	0.77444	0.857984	0.837848	0.881295	0.902257	0.894635	0.89999	0.912638	0.890624	0.884088	0.836531	0.141291	0.838979	0.673131	0.772504	0.915154	0.555624	0.878193	0.627917	0.630404	0.784707	0.772993	0.162188	0.8908	0.830502	0.317819	0.509045	0.14043
LIG3_P622_R	0.842139	0.849996	0.820501	0.818806	0.818514	0.774679	0.80635	0.853362	0.84425	0.804893	0.827885	0.775205	0.830036	0.815314	0.737721	0.769013	0.793748	0.6673	0.902018	0.86716	0.903895	0.884175	0.636741	0.842422	0.89523	0.857829	0.916511	0.937621	0.72429	0.813341	0.825329	0.736904	0.72787	0.827896	0.833287	0.737538	0.237767	0.633954	0.225569	0.935769	0.907749	0.655912	0.0604815	0.617685	0.935739	0.913667	0.717417	0.62357	0.705676
MKRN3_E144_F	0.958947	0.960579	0.950523	0.918934	0.953634	0.959736	0.935325	0.935276	0.970412	0.935566	0.952093	0.91221	0.930161	0.965615	0.961947	0.950592	0.942672	0.842996	0.758199	0.315336	0.641221	0.944045	0.438094	0.560346	0.19011	0.711269	0.0966688	0.764083	0.975638	0.967158	0.961624	0.970381	0.863071	0.0465646	0.973061	0.963111	0.914462	0.958876	0.866825	0.748922	0.965556	0.962752	0.970557	0.859264	0.776733	0.971637	0.976161	0.933325	0.97258
MKRN3_P108_F	0.852765	0.904873	0.815864	0.7377	0.823572	0.881797	0.844277	0.863502	0.931203	0.833074	0.904502	0.814184	0.837712	0.899408	0.908913	0.88446	0.817988	0.690769	0.631862	0.438933	0.48094	0.892211	0.390252	0.420913	0.130581	0.454215	0.0535991	0.934455	0.926453	0.915143	0.906955	0.907305	0.757083	0.0464051	0.911005	0.960033	0.759096	0.917981	0.895355	0.657837	0.920619	0.895342	0.926235	0.873041	0.899836	0.928446	0.937219	0.845153	0.923949
MST1R_P87_R	0.840022	0.805211	0.807133	0.817379	0.821797	0.794283	0.828311	0.854486	0.801035	0.830068	0.824281	0.844638	0.815127	0.765655	0.770188	0.81417	0.812162	0.815789	0.812744	0.580748	0.755795	0.878692	0.539523	0.870025	0.958282	0.909028	0.844271	0.887657	0.588045	0.768139	0.843499	0.900466	0.198304	0.919528	0.590332	0.938298	0.925648	0.930701	0.625863	0.866974	0.792823	0.931446	0.377937	0.0917274	0.803145	0.896374	0.490945	0.855728	0.596221
SLC22A18_P472_R	0.93888	0.942729	0.902344	0.916457	0.908668	0.87675	0.89908	0.960217	0.961166	0.960318	0.949823	0.951269	0.921879	0.934577	0.920147	0.86148	0.89911	0.952987	0.938424	0.924623	0.930902	0.91397	0.931171	0.912007	0.928034	0.888409	0.94162	0.927839	0.742251	0.773991	0.794756	0.861625	0.177592	0.9375	0.498506	0.495414	0.933088	0.710016	0.957622	0.757131	0.905697	0.930262	0.873568	0.685204	0.68288	0.694414	0.586213	0.437078	0.294052
TRPM5_P721_F	0.891519	0.902047	0.877766	0.885068	0.895511	0.863054	0.874243	0.894249	0.874369	0.874511	0.871974	0.828796	0.883101	0.853352	0.836974	0.842587	0.851283	0.705633	0.842468	0.904455	0.520451	0.839671	0.875701	0.850128	0.43053	0.477987	0.2099	0.819112	0.63766	0.876778	0.911986	0.432154	0.875496	0.857453	0.19399	0.857399	0.342927	0.668608	0.86419	0.623828	0.857138	0.726618	0.640568	0.840804	0.254871	0.701445	0.669303	0.237225	0.866884
BCR_P346_F	0.944324	0.948005	0.890385	0.914634	0.893888	0.888632	0.907826	0.963673	0.960021	0.946943	0.947822	0.948174	0.934312	0.908557	0.8569	0.844002	0.901152	0.861555	0.943812	0.940997	0.93008	0.906822	0.906366	0.902235	0.916541	0.884874	0.954576	0.934434	0.524113	0.923056	0.852378	0.965355	0.944944	0.949628	0.895116	0.832631	0.943618	0.936053	0.951218	0.676103	0.921185	0.949913	0.914765	0.685147	0.732169	0.859511	0.74901	0.0714767	0.139831
SNCG_P53_F	0.850388	0.790204	0.85818	0.846201	0.78389	0.59279	0.847144	0.87711	0.748555	0.873371	0.801597	0.902407	0.853267	0.678879	0.796811	0.624017	0.784133	0.926885	0.945677	0.891681	0.899678	0.925777	0.936148	0.912293	0.961235	0.894483	0.954478	0.82975	0.641893	0.825226	0.586217	0.244257	0.947657	0.946689	0.707841	0.0581234	0.896741	0.934104	0.447807	0.920659	0.753028	0.804868	0.924261	0.957934	0.832413	0.931778	0.827727	0.91908	0.852478
TMPRSS4_P552_F	0.868578	0.891572	0.881116	0.826712	0.895955	0.861402	0.871517	0.903993	0.881504	0.915237	0.89765	0.897965	0.901486	0.871726	0.889221	0.87283	0.859711	0.894202	0.65792	0.536252	0.676843	0.476754	0.935333	0.865423	0.84587	0.778847	0.678733	0.913551	0.887649	0.832696	0.801396	0.735243	0.132401	0.903682	0.199879	0.218706	0.771817	0.802164	0.348398	0.848009	0.909548	0.346225	0.823408	0.867444	0.902423	0.872483	0.914219	0.555088	0.813803
APBA2_P227_F	0.815975	0.819135	0.753424	0.840773	0.763086	0.76282	0.773803	0.751023	0.700161	0.742293	0.754231	0.695038	0.861608	0.852801	0.904664	0.852827	0.875957	0.784779	0.835011	0.179972	0.514698	0.71521	0.227728	0.87827	0.208758	0.598961	0.844509	0.861673	0.903913	0.91836	0.906947	0.890507	0.821851	0.41503	0.876386	0.927101	0.311788	0.875028	0.071719	0.858918	0.661957	0.892759	0.892132	0.130592	0.687468	0.898268	0.927474	0.862233	0.904654
DLC1_P695_F	0.841558	0.837081	0.791612	0.753672	0.762769	0.767995	0.818619	0.791822	0.700143	0.716226	0.77042	0.822954	0.81626	0.70622	0.665491	0.768459	0.698732	0.541914	0.239583	0.851115	0.707332	0.429977	0.918793	0.625222	0.213244	0.372982	0.545574	0.416117	0.240081	0.853179	0.850732	0.802927	0.50702	0.432318	0.396698	0.426899	0.615369	0.838549	0.769686	0.907725	0.31971	0.182399	0.795047	0.667679	0.909678	0.661714	0.307657	0.597811	0.905333
MMP9_E88_R	0.881812	0.894509	0.878167	0.884324	0.901019	0.887005	0.870786	0.884524	0.910973	0.917109	0.915818	0.902446	0.732018	0.830584	0.712578	0.803493	0.760817	0.72474	0.377573	0.688137	0.81271	0.870378	0.905534	0.532834	0.173676	0.40911	0.85253	0.834614	0.250951	0.851083	0.815998	0.846143	0.0692661	0.218057	0.295132	0.829302	0.555521	0.841361	0.76495	0.73461	0.879772	0.919197	0.886006	0.883252	0.667078	0.883751	0.672921	0.319224	0.195503
CD81_P272_R	0.779949	0.718791	0.792117	0.780937	0.858828	0.770037	0.772749	0.850704	0.796444	0.780786	0.749601	0.745206	0.740744	0.715711	0.722386	0.756524	0.720554	0.854308	0.914864	0.815767	0.509272	0.894846	0.701309	0.861102	0.870228	0.885867	0.934408	0.357477	0.589377	0.696918	0.721616	0.680923	0.127874	0.92572	0.0788959	0.534847	0.519239	0.614147	0.417846	0.393862	0.0792864	0.524836	0.925918	0.0627193	0.138666	0.754783	0.645586	0.12356	0.622407
GSTM1_P363_F	0.872755	0.878239	0.905463	0.810385	0.793382	0.860502	0.798889	0.871599	0.916832	0.820325	0.913207	0.820434	0.785465	0.8593	0.667324	0.701795	0.719283	0.829578	0.924941	0.521256	0.893721	0.127692	0.819398	0.905992	0.959007	0.910876	0.853029	0.520028	0.774452	0.701447	0.556585	0.265042	0.33351	0.929318	0.566846	0.208674	0.797637	0.235183	0.940502	0.356509	0.191325	0.655961	0.0670081	0.251417	0.943598	0.766843	0.949306	0.289324	0.801898
IL1B_P582_R	0.937149	0.935962	0.90417	0.92163	0.932992	0.921085	0.925382	0.948862	0.956829	0.941335	0.937034	0.948318	0.9414	0.937702	0.934783	0.928965	0.935205	0.906625	0.923952	0.946029	0.926572	0.888704	0.92291	0.878714	0.865023	0.899953	0.939978	0.906271	0.807032	0.854965	0.845912	0.927211	0.927729	0.914955	0.15516	0.88613	0.93047	0.943294	0.138609	0.268679	0.440416	0.237152	0.197463	0.0741735	0.0803733	0.900281	0.955164	0.868543	0.941867
NPR2_P1093_F	0.92815	0.925275	0.903757	0.919322	0.926524	0.889133	0.904341	0.94761	0.945485	0.94691	0.936663	0.922988	0.911406	0.91945	0.927683	0.875472	0.865529	0.918091	0.928497	0.932426	0.941202	0.924395	0.939259	0.91999	0.952255	0.92652	0.944047	0.797901	0.445205	0.844348	0.846148	0.377241	0.836858	0.93443	0.442674	0.217095	0.391739	0.158135	0.35268	0.154942	0.487234	0.824128	0.220059	0.808004	0.162682	0.929818	0.939576	0.641709	0.399607
SFTPA1_P421_F	0.800648	0.811497	0.788174	0.789952	0.797618	0.77812	0.759576	0.842112	0.787788	0.772306	0.853113	0.791835	0.763153	0.810927	0.734809	0.782642	0.70834	0.818555	0.852471	0.934045	0.904138	0.8439	0.902904	0.826033	0.827968	0.84654	0.89269	0.355294	0.315788	0.89986	0.876079	0.758836	0.682469	0.890842	0.169206	0.906736	0.808224	0.621927	0.134822	0.735133	0.843732	0.148289	0.536449	0.139387	0.601483	0.893189	0.935951	0.563275	0.742142
GNG7_P903_F	0.916569	0.919106	0.912093	0.927435	0.918997	0.919969	0.908649	0.919834	0.926111	0.900139	0.902662	0.906246	0.902327	0.901633	0.904345	0.893767	0.885119	0.939685	0.892277	0.810994	0.908092	0.882707	0.856807	0.896822	0.847673	0.90184	0.904258	0.900013	0.923935	0.91993	0.927318	0.860524	0.894484	0.869661	0.315827	0.548106	0.482866	0.808484	0.228326	0.524009	0.338379	0.225987	0.160255	0.180871	0.586498	0.58493	0.168272	0.424196	0.298471
TNFRSF1A_P678_F	0.933839	0.935997	0.913317	0.914607	0.918068	0.891999	0.909301	0.949103	0.957364	0.950475	0.935716	0.94461	0.9296	0.938688	0.92286	0.885301	0.90915	0.713139	0.884877	0.426814	0.900546	0.90651	0.8058	0.836215	0.695574	0.574136	0.92085	0.852517	0.461609	0.685673	0.769265	0.598849	0.902115	0.894259	0.242794	0.634373	0.934318	0.483958	0.577065	0.249936	0.715577	0.583962	0.0711226	0.288619	0.13277	0.585827	0.113499	0.359069	0.385597
CSF1R_E26_F	0.929772	0.942335	0.862428	0.843952	0.883034	0.815361	0.877158	0.95761	0.963197	0.956401	0.946399	0.946356	0.951681	0.961099	0.934918	0.905041	0.904775	0.909106	0.937268	0.971363	0.945401	0.929268	0.960807	0.908129	0.793604	0.877578	0.956491	0.69297	0.95377	0.631702	0.822767	0.599437	0.881182	0.952534	0.209429	0.788294	0.940804	0.274279	0.345579	0.174407	0.369592	0.221358	0.0559736	0.201359	0.154863	0.806639	0.516415	0.591679	0.347426
CSF3_P309_R	0.797339	0.835588	0.797376	0.807694	0.820209	0.751677	0.821958	0.806185	0.829871	0.812141	0.786894	0.796056	0.81134	0.832263	0.775769	0.745311	0.807733	0.806392	0.719476	0.753519	0.552314	0.68725	0.751417	0.708173	0.777425	0.78685	0.700956	0.802165	0.702349	0.690782	0.658684	0.212838	0.198853	0.764675	0.263688	0.636648	0.771967	0.796278	0.183096	0.235529	0.413785	0.154616	0.0866314	0.468014	0.231079	0.782895	0.752759	0.660678	0.323434
EGF_P242_R	0.878066	0.903869	0.899405	0.880593	0.906374	0.861737	0.881511	0.925795	0.931621	0.885913	0.910538	0.903512	0.8748	0.906959	0.860356	0.880483	0.855386	0.898201	0.88097	0.512715	0.91821	0.881109	0.928928	0.87386	0.930584	0.729899	0.928311	0.926037	0.291578	0.899909	0.881594	0.921859	0.590292	0.883096	0.177019	0.142755	0.739022	0.106673	0.732507	0.889615	0.641225	0.435912	0.0663721	0.915685	0.162325	0.88704	0.0962174	0.816138	0.292305
CSF3_E242_R	0.907578	0.919831	0.891986	0.895391	0.909785	0.8731	0.881851	0.93618	0.929197	0.931472	0.927783	0.924346	0.886122	0.890828	0.890302	0.815408	0.871927	0.579044	0.853851	0.901757	0.89352	0.885825	0.901775	0.82549	0.917049	0.879017	0.922459	0.818789	0.813986	0.639294	0.734917	0.928758	0.749896	0.497295	0.239929	0.635801	0.296225	0.121468	0.24035	0.122384	0.266472	0.245786	0.0604168	0.904601	0.0973776	0.783916	0.386643	0.616327	0.312587
CSF3R_P472_F	0.82835	0.879849	0.820663	0.830469	0.863087	0.7971	0.851523	0.923884	0.926995	0.912493	0.913869	0.913362	0.903047	0.898722	0.91635	0.857971	0.892595	0.633495	0.856527	0.182328	0.854876	0.876931	0.848825	0.770803	0.547261	0.69883	0.912865	0.886274	0.912339	0.418541	0.46805	0.803527	0.885208	0.801572	0.128861	0.678728	0.903822	0.875553	0.155699	0.122541	0.606272	0.250843	0.117865	0.350014	0.111416	0.835213	0.599645	0.44089	0.214406
OGG1_E400_F	0.836603	0.831386	0.793225	0.772835	0.830454	0.710821	0.804804	0.893744	0.878558	0.84602	0.806919	0.834456	0.823492	0.833911	0.798276	0.781505	0.778614	0.523839	0.661028	0.913385	0.907748	0.916162	0.0887161	0.839813	0.902426	0.865022	0.178781	0.143743	0.113511	0.619492	0.75039	0.750362	0.913835	0.946035	0.0769182	0.719937	0.708294	0.621372	0.555718	0.333145	0.345677	0.529206	0.54527	0.610428	0.499327	0.773138	0.965234	0.824261	0.705602
TRIP6_P1274_R	0.831587	0.842487	0.701083	0.811442	0.855435	0.731203	0.800311	0.925166	0.873368	0.885761	0.878684	0.863833	0.843947	0.863581	0.867574	0.831679	0.786467	0.879836	0.908359	0.145514	0.923889	0.882799	0.920742	0.857356	0.948256	0.862359	0.948816	0.804417	0.249682	0.908881	0.397697	0.957649	0.710681	0.875113	0.934158	0.110023	0.942628	0.911346	0.959974	0.949854	0.940328	0.94425	0.895154	0.941472	0.948816	0.378855	0.0799749	0.254173	0.282995
CTGF_P693_R	0.960574	0.967602	0.966624	0.965712	0.956327	0.955598	0.961859	0.968552	0.967591	0.963377	0.961135	0.965314	0.964329	0.970481	0.965483	0.957913	0.957903	0.962746	0.96067	0.944335	0.958341	0.954654	0.966731	0.954054	0.967479	0.955468	0.94298	0.963802	0.973619	0.966132	0.96769	0.152909	0.950582	0.957523	0.340105	0.172197	0.964126	0.12023	0.906279	0.106619	0.303243	0.161947	0.0706322	0.101461	0.555451	0.62978	0.0851307	0.405355	0.26814
THPO_E483_F	0.885395	0.896613	0.865252	0.857435	0.867804	0.825411	0.878358	0.882381	0.880484	0.875871	0.889525	0.882964	0.859136	0.871218	0.866758	0.790196	0.850344	0.754353	0.433401	0.877744	0.79284	0.699348	0.4081	0.673457	0.758243	0.820142	0.220716	0.834213	0.48333	0.669861	0.766556	0.877412	0.700146	0.587674	0.143969	0.45017	0.340549	0.0755056	0.424957	0.0989649	0.38436	0.0923917	0.0468068	0.112361	0.0819996	0.832163	0.906071	0.203901	0.201788
TRIP6_P1090_F	0.731913	0.752956	0.668403	0.794855	0.795991	0.677053	0.759563	0.920921	0.847875	0.80159	0.813793	0.707507	0.773255	0.800125	0.826826	0.789456	0.760992	0.892046	0.95112	0.0206605	0.917649	0.89764	0.920704	0.848673	0.963886	0.86008	0.95946	0.801229	0.183957	0.933387	0.289931	0.972936	0.0485721	0.953343	0.957616	0.0876661	0.958592	0.946961	0.961897	0.96089	0.959032	0.963538	0.953397	0.959925	0.96726	0.228787	0.0411922	0.12782	0.139688
PLA2G2A_P528_F	0.776591	0.837766	0.821929	0.815956	0.766705	0.792447	0.791524	0.794711	0.771053	0.724884	0.7576	0.753833	0.770974	0.754571	0.521765	0.679339	0.657772	0.894564	0.116761	0.808475	0.604734	0.293799	0.889697	0.592624	0.861002	0.59919	0.148742	0.295075	0.165157	0.865713	0.765418	0.899621	0.134442	0.570588	0.537986	0.435773	0.151346	0.525868	0.600196	0.0632006	0.778034	0.494646	0.0491217	0.0449314	0.861515	0.619971	0.53703	0.133334	0.423159
PECAM1_E32_R	0.71534	0.801404	0.600986	0.722815	0.686879	0.60012	0.698189	0.90265	0.869138	0.840901	0.892127	0.839117	0.800247	0.791173	0.741079	0.767593	0.759432	0.701925	0.876073	0.892552	0.828837	0.810318	0.822307	0.715668	0.446895	0.632025	0.931073	0.77316	0.611918	0.20672	0.197928	0.130091	0.905926	0.897616	0.0830442	0.0392919	0.240343	0.523832	0.0586308	0.494102	0.219839	0.191018	0.125645	0.148609	0.518569	0.54657	0.647594	0.19086	0.571545
MMP14_P13_F	0.79849	0.811723	0.68977	0.76751	0.820231	0.675928	0.749917	0.881362	0.863308	0.875106	0.859433	0.851026	0.673865	0.742265	0.758102	0.629269	0.558982	0.822869	0.909013	0.707805	0.879159	0.885362	0.903495	0.838179	0.92669	0.750804	0.88677	0.160013	0.187841	0.300166	0.357275	0.099639	0.202002	0.922313	0.0661348	0.0283167	0.106141	0.0781739	0.196649	0.0638132	0.144562	0.0730685	0.0325272	0.0844391	0.0474669	0.300166	0.0602391	0.147437	0.213672
LMO2_E148_F	0.822156	0.860799	0.762321	0.817466	0.891501	0.81808	0.841508	0.934993	0.903351	0.928042	0.932537	0.890397	0.732639	0.800495	0.782818	0.690359	0.769482	0.793851	0.395921	0.0786763	0.787837	0.826997	0.684535	0.131618	0.72067	0.843023	0.0460532	0.165565	0.156277	0.138699	0.273314	0.0528947	0.0835308	0.671316	0.0677364	0.023612	0.0826928	0.0374604	0.0794777	0.0401906	0.119393	0.0776287	0.02831	0.060556	0.0394569	0.243317	0.089507	0.0808847	0.171273
[truncated: 19 more columns]
